# Supplementary material for: Bis(4,4′-bipyridinium) di-μ-hydroxido-bis­[dihydroxido(pyridine-2,6-dicarboxyl­ato)anti­monate(III,V)] octa­hydrate
Source: Acta Crystallogr Sect E Struct Rep Online. 2008 Jan 23;64(Pt 2):m387–8. doi: 10.1107/S1600536808001372 (PMC2960308; doi:10.1107/S1600536808001372)
Supplement: Supplementary file 1 [file e-64-0m387-sup1.cif]

##############################################################################
###                                                                        ###
###        Electronic paper (Acta Crystallographica Section E)             ###
###                                                                        ###
##############################################################################
#                                                                            #
# This CIF contains the data in a paper accepted for publication in Acta     #
# Crystallographica Section E. It conforms to the requirements of Notes      #
# for Authors for Section E, and has been peer reviewed under the auspices   #
# of the IUCr Commission on Journals.                                        #
#                                                                            #
# Full details of the Crystallographic Information File format               #
# are given in the paper "The Crystallographic Information File (CIF):       #
# a New Standard Archive File for Crystallography" by S. R. Hall, F. H.      #
# Allen and I. D. Brown [Acta Cryst. (1991), A47, 655-685].                  #
#                                                                            #
# The current version of the core CIF dictionary is obtainable from          #
# ftp://ftp.iucr.org/pub/cif_core.dic. The current version number is 2.1.    #
#                                                                            #
# Software is freely available for graphical display of the structure(s) in  #
# this CIF.  For information consult the CIF home page http://www.iucr.org/  #
# cif/home.html                                                              #
#                                                                            #
##############################################################################
                                             
data_I
_audit_creation_method     SHELXL-97
_chemical_name_systematic
;
Bis(4,4'-bipyridinium)
di-\m-hydroxido-bis[dihydroxido(pyridine-2,6-dicarboxylato)antimonate(III,V)]
octahydrate
;
_chemical_name_common     ?
_chemical_formula_moiety     '2C10 H9 N2 +, C14 H12 N2 O14 Sb2 2-, 8H2 O'
_chemical_formula_sum     'C34 H46 N6 O22 Sb2'
_chemical_formula_iupac     '(C10 H9 N2)2 [Sb2 (C7 H3 N O4)2 (O H)6], 8H2 O'
_chemical_formula_weight     1134.27
_chemical_melting_point     ?
_symmetry_cell_setting     triclinic
_symmetry_space_group_name_H-M     'P -1'
_symmetry_space_group_name_Hall     '-P 1'
loop_
    _symmetry_equiv_pos_as_xyz
    'x, y, z'
    '-x, -y, -z'
_cell_length_a     10.0149(11)
_cell_length_b     10.4826(12)
_cell_length_c     11.0974(12)
_cell_angle_alpha     92.816(2)
_cell_angle_beta     97.813(2)
_cell_angle_gamma     114.046(2)
_cell_volume     1047.0(2)
_cell_formula_units_Z     1
_cell_measurement_reflns_used     9637
_cell_measurement_theta_min     2.26
_cell_measurement_theta_max     28.51
_cell_measurement_temperature     150(2)
_exptl_crystal_description     block
_exptl_crystal_colour     colourless
_exptl_crystal_size_max     0.43
_exptl_crystal_size_mid     0.41
_exptl_crystal_size_min     0.39
_exptl_crystal_density_diffrn     1.799
_exptl_crystal_density_meas     ?
_exptl_crystal_density_method     'not measured'
_exptl_crystal_F_000     570
_exptl_absorpt_coefficient_mu     1.384
_exptl_absorpt_correction_type     multi-scan
_exptl_absorpt_process_details     '(SADABS; Bruker, 2004)'
_exptl_absorpt_correction_T_min     0.5875
_exptl_absorpt_correction_T_max     0.6143
_exptl_special_details
;
 ?
;
_diffrn_ambient_temperature     150(2)
_diffrn_radiation_type     MoK\a
_diffrn_radiation_wavelength     0.71073
_diffrn_radiation_source     'fine-focus sealed tube'
_diffrn_radiation_monochromator     graphite
_diffrn_measurement_device_type     'Bruker SMART 1000'
_diffrn_measurement_method     '\w scans'
_diffrn_detector_area_resol_mean     100
_diffrn_reflns_number     12026
_diffrn_reflns_av_R_equivalents     0.0224
_diffrn_reflns_av_sigmaI/netI     0.0222
_diffrn_reflns_theta_min     1.86
_diffrn_reflns_theta_max     28.63
_diffrn_reflns_theta_full     25.00
_diffrn_measured_fraction_theta_max     0.894
_diffrn_measured_fraction_theta_full     0.999
_diffrn_reflns_limit_h_min     -13
_diffrn_reflns_limit_h_max     13
_diffrn_reflns_limit_k_min     -13
_diffrn_reflns_limit_k_max     14
_diffrn_reflns_limit_l_min     -14
_diffrn_reflns_limit_l_max     14
_diffrn_standards_number     0
_diffrn_standards_interval_count     ?
_diffrn_standards_interval_time     ?
_diffrn_standards_decay_%     0
_refine_special_details
;
 Refinement of F^2^ against ALL reflections.  The weighted R-factor wR and
 goodness of fit S are based on F^2^, conventional R-factors R are based
 on F, with F set to zero for negative F^2^. The threshold expression of
 F^2^ > 2sigma(F^2^) is used only for calculating R-factors(gt) etc. and is
 not relevant to the choice of reflections for refinement.  R-factors based
 on F^2^ are statistically about twice as large as those based on F, and R-
 factors based on ALL data will be even larger.
;
_reflns_number_total     4790
_reflns_number_gt     4536
_reflns_threshold_expression     I>2\s(I)
_refine_ls_structure_factor_coef     Fsqd
_refine_ls_matrix_type     full
_refine_ls_R_factor_all     0.0244
_refine_ls_R_factor_gt     0.0227
_refine_ls_wR_factor_gt     0.0590
_refine_ls_wR_factor_ref     0.0597
_refine_ls_goodness_of_fit_ref     1.070
_refine_ls_restrained_S_all     1.070
_refine_ls_number_reflns     4790
_refine_ls_number_parameters     289
_refine_ls_number_restraints     0
_refine_ls_hydrogen_treatment     constr
_refine_ls_weighting_scheme     calc
_refine_ls_weighting_details
         'calc w=1/[\s^2^(Fo^2^)+(0.0357P)^2^+0.4561P] where P=(Fo^2^+2Fc^2^)/3'
_atom_sites_solution_hydrogens     geom
_atom_sites_solution_primary     direct
_atom_sites_solution_secondary     difmap
_refine_ls_shift/su_max     0.001
_refine_ls_shift/su_mean     <0.001
_refine_diff_density_max     0.905
_refine_diff_density_min     -0.704
_refine_ls_extinction_method     none
_refine_ls_extinction_coef     ?
loop_
    _atom_type_symbol
    _atom_type_description
    _atom_type_scat_dispersion_real
    _atom_type_scat_dispersion_imag
    _atom_type_scat_source
    'C' 'C' 0.0033 0.0016
                         'International Tables Vol C Tables 4.2.6.8 and 6.1.1.4'
    'H' 'H' 0.0000 0.0000
                         'International Tables Vol C Tables 4.2.6.8 and 6.1.1.4'
    'N' 'N' 0.0061 0.0033
                         'International Tables Vol C Tables 4.2.6.8 and 6.1.1.4'
    'O' 'O' 0.0106 0.0060
                         'International Tables Vol C Tables 4.2.6.8 and 6.1.1.4'
    'Sb' 'Sb' -0.5866 1.5461
                         'International Tables Vol C Tables 4.2.6.8 and 6.1.1.4'
_computing_data_collection     'SMART (Bruker, 2005)'
_computing_cell_refinement     'SAINT (Bruker, 2005)'
_computing_data_reduction     'SAINT (Bruker, 2005)'
_computing_structure_solution     'SHELXS97 (Sheldrick, 2008)'
_computing_structure_refinement     'SHELXL97 (Sheldrick, 2008)'
_computing_molecular_graphics     'SHELXTL (Version 6.1; Sheldrick, 2008)'
_computing_publication_material     'SHELXTL (Version 6.1; Sheldrick, 2008)'
loop_
    _atom_site_type_symbol
    _atom_site_label
    _atom_site_fract_x
    _atom_site_fract_y
    _atom_site_fract_z
    _atom_site_U_iso_or_equiv
    _atom_site_adp_type
    _atom_site_calc_flag
    _atom_site_refinement_flags
    _atom_site_occupancy
    _atom_site_disorder_assembly
    _atom_site_disorder_group
    Sb Sb1 0.140841(13) 0.156744(12) 0.066281(11) 0.01594(5) Uani d . 1 . .
    O O1 0.26613(19) 0.54127(16) -0.09185(15) 0.0316(4) Uani d . 1 . .
    O O2 0.18376(16) 0.31302(14) -0.06761(13) 0.0199(3) Uani d . 1 . .
    O O3 0.23282(16) 0.13870(15) 0.26029(13) 0.0199(3) Uani d . 1 . .
    O O4 0.40060(16) 0.23914(16) 0.43165(13) 0.0250(3) Uani d . 1 . .
    O O5 0.00823(16) 0.23727(15) 0.12176(13) 0.0195(3) Uani d . 1 . .
    H H5A -0.0555 0.1808 0.1595 0.023 Uiso d R 1 . .
    O O6 0.29732(15) 0.09324(15) 0.02785(13) 0.0191(3) Uani d . 1 . .
    H H6A 0.2826 0.0571 -0.0457 0.023 Uiso d R 1 . .
    O O7 -0.00038(15) 0.04568(14) -0.09706(12) 0.0176(3) Uani d . 1 . .
    H H7A 0.0135 0.0703 -0.1678 0.021 Uiso d R 1 . .
    O O8 0.02690(17) 0.10749(16) 0.66612(14) 0.0263(3) Uani d . 1 . .
    H H8B -0.0591 0.0577 0.6255 0.032 Uiso d R 1 . .
    H H8A 0.0522 0.1931 0.6543 0.032 Uiso d R 1 . .
    O O9 0.57770(18) 0.19751(17) 0.16030(17) 0.0339(4) Uani d . 1 . .
    H H9A 0.6340 0.2752 0.1385 0.041 Uiso d R 1 . .
    H H9B 0.4909 0.1677 0.1186 0.041 Uiso d R 1 . .
    O O10 0.73724(19) 0.04248(19) 0.20370(16) 0.0325(4) Uani d . 1 . .
    H H10A 0.7380 0.0232 0.2772 0.039 Uiso d R 1 . .
    H H10B 0.6871 0.0909 0.1924 0.039 Uiso d R 1 . .
    O O11 0.21742(19) 0.02296(18) 0.55043(16) 0.0336(4) Uani d . 1 . .
    H H11A 0.2735 0.0927 0.5183 0.040 Uiso d R 1 . .
    H H11B 0.1591 0.0538 0.5768 0.040 Uiso d R 1 . .
    N N1 0.32909(17) 0.36461(17) 0.15357(15) 0.0165(3) Uani d . 1 . .
    N N2 0.1174(2) 0.3633(2) 0.57504(17) 0.0255(4) Uani d . 1 . .
    N N3 0.2738(2) 0.87729(19) 0.16815(17) 0.0246(4) Uani d . 1 . .
    H H3A 0.2886 0.9474 0.1279 0.030 Uiso d R 1 . .
    C C1 0.2631(2) 0.4435(2) -0.03335(18) 0.0193(4) Uani d . 1 . .
    C C2 0.3588(2) 0.4768(2) 0.09189(18) 0.0176(4) Uani d . 1 . .
    C C3 0.4662(2) 0.6083(2) 0.14286(19) 0.0214(4) Uani d . 1 . .
    H H3 0.4875 0.6873 0.0982 0.026 Uiso calc R 1 . .
    C C4 0.5418(2) 0.6217(2) 0.2608(2) 0.0231(4) Uani d . 1 . .
    H H4 0.6172 0.7101 0.2973 0.028 Uiso calc R 1 . .
    C C5 0.5066(2) 0.5052(2) 0.32512(19) 0.0205(4) Uani d . 1 . .
    H H5 0.5555 0.5131 0.4065 0.025 Uiso calc R 1 . .
    C C6 0.3983(2) 0.3768(2) 0.26789(18) 0.0171(4) Uani d . 1 . .
    C C7 0.3418(2) 0.2413(2) 0.32655(18) 0.0188(4) Uani d . 1 . .
    C C8 0.3600(2) 0.9113(2) 0.2791(2) 0.0252(4) Uani d . 1 . .
    H H8 0.4367 1.0033 0.3014 0.030 Uiso calc R 1 . .
    C C9 0.3369(2) 0.8123(2) 0.3604(2) 0.0233(4) Uani d . 1 . .
    H H9 0.3985 0.8354 0.4384 0.028 Uiso calc R 1 . .
    C C10 0.2220(2) 0.6773(2) 0.32763(19) 0.0194(4) Uani d . 1 . .
    C C11 0.1893(2) 0.5700(2) 0.41423(18) 0.0192(4) Uani d . 1 . .
    C C12 0.2114(2) 0.6064(2) 0.54032(19) 0.0224(4) Uani d . 1 . .
    H H12 0.2522 0.7023 0.5737 0.027 Uiso calc R 1 . .
    C C13 0.1729(2) 0.5006(2) 0.6161(2) 0.0256(4) Uani d . 1 . .
    H H13 0.1864 0.5265 0.7016 0.031 Uiso calc R 1 . .
    C C14 0.0983(2) 0.3295(2) 0.4541(2) 0.0255(4) Uani d . 1 . .
    H H14 0.0601 0.2328 0.4238 0.031 Uiso calc R 1 . .
    C C15 0.1307(2) 0.4270(2) 0.37092(19) 0.0217(4) Uani d . 1 . .
    H H15 0.1136 0.3975 0.2857 0.026 Uiso calc R 1 . .
    C C16 0.1364(2) 0.6464(2) 0.2104(2) 0.0230(4) Uani d . 1 . .
    H H16 0.0589 0.5554 0.1853 0.028 Uiso calc R 1 . .
    C C17 0.1649(2) 0.7487(2) 0.1313(2) 0.0247(4) Uani d . 1 . .
    H H17 0.1079 0.7280 0.0514 0.030 Uiso calc R 1 . .
loop_
    _atom_site_aniso_label
    _atom_site_aniso_U_11
    _atom_site_aniso_U_22
    _atom_site_aniso_U_33
    _atom_site_aniso_U_12
    _atom_site_aniso_U_13
    _atom_site_aniso_U_23
    Sb1 0.01651(7) 0.01415(7) 0.01362(8) 0.00330(5) 0.00071(5) 0.00303(5)
    O1 0.0417(9) 0.0180(7) 0.0228(8) 0.0030(7) -0.0058(7) 0.0079(6)
    O2 0.0222(7) 0.0156(7) 0.0143(7) 0.0012(5) -0.0006(5) 0.0033(5)
    O3 0.0210(7) 0.0179(7) 0.0153(7) 0.0035(6) -0.0007(5) 0.0038(5)
    O4 0.0247(7) 0.0272(8) 0.0156(7) 0.0050(6) -0.0027(6) 0.0058(6)
    O5 0.0202(7) 0.0199(7) 0.0182(7) 0.0080(6) 0.0043(5) 0.0032(5)
    O6 0.0186(7) 0.0202(7) 0.0172(7) 0.0071(6) 0.0022(5) 0.0029(5)
    O7 0.0198(6) 0.0148(6) 0.0121(6) 0.0012(5) 0.0013(5) 0.0049(5)
    O8 0.0286(8) 0.0218(7) 0.0206(8) 0.0030(6) 0.0021(6) 0.0059(6)
    O9 0.0229(8) 0.0237(8) 0.0488(11) 0.0052(6) -0.0033(7) 0.0142(7)
    O10 0.0406(9) 0.0425(10) 0.0260(8) 0.0269(8) 0.0108(7) 0.0095(7)
    O11 0.0363(9) 0.0283(9) 0.0356(10) 0.0106(7) 0.0111(8) 0.0107(7)
    N1 0.0159(7) 0.0166(8) 0.0148(8) 0.0047(6) 0.0019(6) 0.0021(6)
    N2 0.0231(9) 0.0313(10) 0.0240(9) 0.0120(8) 0.0047(7) 0.0123(8)
    N3 0.0276(9) 0.0237(9) 0.0262(10) 0.0129(7) 0.0063(7) 0.0108(7)
    C1 0.0199(9) 0.0178(9) 0.0163(9) 0.0040(7) 0.0018(7) 0.0039(7)
    C2 0.0180(9) 0.0169(9) 0.0149(9) 0.0047(7) 0.0016(7) 0.0021(7)
    C3 0.0221(9) 0.0172(9) 0.0211(10) 0.0048(8) 0.0021(8) 0.0019(8)
    C4 0.0191(9) 0.0184(10) 0.0245(11) 0.0023(8) 0.0006(8) -0.0034(8)
    C5 0.0168(9) 0.0242(10) 0.0160(9) 0.0054(8) -0.0008(7) -0.0010(8)
    C6 0.0151(8) 0.0203(9) 0.0150(9) 0.0068(7) 0.0018(7) 0.0017(7)
    C7 0.0189(9) 0.0193(9) 0.0167(9) 0.0062(7) 0.0032(7) 0.0028(7)
    C8 0.0248(10) 0.0213(10) 0.0281(11) 0.0084(8) 0.0033(9) 0.0049(9)
    C9 0.0233(10) 0.0229(10) 0.0223(10) 0.0093(8) 0.0005(8) 0.0037(8)
    C10 0.0201(9) 0.0212(10) 0.0185(10) 0.0099(8) 0.0036(7) 0.0036(8)
    C11 0.0184(9) 0.0233(10) 0.0173(9) 0.0099(8) 0.0026(7) 0.0046(8)
    C12 0.0204(10) 0.0244(10) 0.0184(10) 0.0069(8) -0.0010(8) 0.0003(8)
    C13 0.0224(10) 0.0367(12) 0.0170(10) 0.0119(9) 0.0016(8) 0.0063(9)
    C14 0.0270(10) 0.0224(10) 0.0293(12) 0.0115(9) 0.0066(9) 0.0072(9)
    C15 0.0247(10) 0.0236(10) 0.0180(10) 0.0114(8) 0.0037(8) 0.0029(8)
    C16 0.0222(10) 0.0240(10) 0.0210(10) 0.0084(8) 0.0012(8) 0.0043(8)
    C17 0.0252(10) 0.0303(11) 0.0195(10) 0.0128(9) 0.0013(8) 0.0070(9)
_geom_special_details
;
 All esds (except the esd in the dihedral angle between two l.s. planes)
 are estimated using the full covariance matrix.  The cell esds are taken
 into account individually in the estimation of esds in distances, angles
 and torsion angles; correlations between esds in cell parameters are only
 used when they are defined by crystal symmetry.  An approximate (isotropic)
 treatment of cell esds is used for estimating esds involving l.s. planes.
;
loop_
    _geom_bond_atom_site_label_1
    _geom_bond_atom_site_label_2
    _geom_bond_site_symmetry_2
    _geom_bond_distance
    _geom_bond_publ_flag
    Sb1 O5 . 1.9850(14) n
    Sb1 O6 . 2.0211(14) n
    Sb1 O7 2 2.0898(13) n
    Sb1 O7 . 2.0964(13) n
    Sb1 O2 . 2.2169(14) n
    Sb1 O3 . 2.2721(14) n
    Sb1 N1 . 2.2779(16) n
    O1 C1 . 1.232(3) ?
    O2 C1 . 1.276(2) ?
    O3 C7 . 1.279(2) ?
    O4 C7 . 1.239(2) ?
    O5 H5A . 0.8500 ?
    O6 H6A . 0.8499 ?
    O7 Sb1 2 2.0898(13) ?
    O7 H7A . 0.8499 ?
    O8 H8B . 0.8501 ?
    O8 H8A . 0.8499 ?
    O9 H9A . 0.8500 ?
    O9 H9B . 0.8500 ?
    O10 H10A . 0.8500 ?
    O10 H10B . 0.8499 ?
    O11 H11A . 0.8501 ?
    O11 H11B . 0.8500 ?
    N1 C6 . 1.334(3) ?
    N1 C2 . 1.337(2) ?
    N2 C14 . 1.338(3) ?
    N2 C13 . 1.343(3) ?
    N3 C17 . 1.342(3) ?
    N3 C8 . 1.343(3) ?
    N3 H3A . 0.8500 ?
    C1 C2 . 1.513(3) ?
    C2 C3 . 1.389(3) ?
    C3 C4 . 1.390(3) ?
    C3 H3 . 0.9500 ?
    C4 C5 . 1.389(3) ?
    C4 H4 . 0.9500 ?
    C5 C6 . 1.390(3) ?
    C5 H5 . 0.9500 ?
    C6 C7 . 1.516(3) ?
    C8 C9 . 1.378(3) ?
    C8 H8 . 0.9500 ?
    C9 C10 . 1.403(3) ?
    C9 H9 . 0.9500 ?
    C10 C16 . 1.400(3) ?
    C10 C11 . 1.479(3) ?
    C11 C12 . 1.395(3) ?
    C11 C15 . 1.400(3) ?
    C12 C13 . 1.385(3) ?
    C12 H12 . 0.9500 ?
    C13 H13 . 0.9500 ?
    C14 C15 . 1.380(3) ?
    C14 H14 . 0.9500 ?
    C15 H15 . 0.9500 ?
    C16 C17 . 1.383(3) ?
    C16 H16 . 0.9500 ?
    C17 H17 . 0.9500 ?
loop_
    _geom_angle_atom_site_label_1
    _geom_angle_atom_site_label_2
    _geom_angle_atom_site_label_3
    _geom_angle_site_symmetry_1
    _geom_angle_site_symmetry_3
    _geom_angle
    _geom_angle_publ_flag
    O5 Sb1 O6 . . 172.26(6) n
    O5 Sb1 O7 . 2 92.04(6) ?
    O6 Sb1 O7 . 2 92.06(6) ?
    O5 Sb1 O7 . . 96.38(6) ?
    O6 Sb1 O7 . . 91.19(6) ?
    O7 Sb1 O7 2 . 69.97(6) n
    O5 Sb1 O2 . . 85.52(6) ?
    O6 Sb1 O2 . . 94.93(6) ?
    O7 Sb1 O2 2 . 144.33(5) ?
    O7 Sb1 O2 . . 74.95(5) ?
    O5 Sb1 O3 . . 93.16(6) ?
    O6 Sb1 O3 . . 81.44(6) ?
    O7 Sb1 O3 2 . 76.29(5) ?
    O7 Sb1 O3 . . 145.17(5) ?
    O2 Sb1 O3 . . 139.34(5) ?
    O5 Sb1 N1 . . 85.26(6) ?
    O6 Sb1 N1 . . 87.62(6) ?
    O7 Sb1 N1 2 . 145.09(6) ?
    O7 Sb1 N1 . . 144.94(5) ?
    O2 Sb1 N1 . . 70.26(6) ?
    O3 Sb1 N1 . . 69.14(5) ?
    C1 O2 Sb1 . . 120.96(12) ?
    C7 O3 Sb1 . . 122.17(13) ?
    Sb1 O5 H5A . . 112.1 ?
    Sb1 O6 H6A . . 114.1 ?
    Sb1 O7 Sb1 2 . 110.03(6) n
    Sb1 O7 H7A 2 . 123.7 ?
    Sb1 O7 H7A . . 124.2 ?
    H8B O8 H8A . . 109.6 ?
    H9A O9 H9B . . 110.3 ?
    H10A O10 H10B . . 107.5 ?
    H11A O11 H11B . . 102.1 ?
    C6 N1 C2 . . 120.88(17) ?
    C6 N1 Sb1 . . 120.49(13) ?
    C2 N1 Sb1 . . 118.34(13) ?
    C14 N2 C13 . . 117.14(19) ?
    C17 N3 C8 . . 122.71(19) ?
    C17 N3 H3A . . 123.8 ?
    C8 N3 H3A . . 113.1 ?
    O1 C1 O2 . . 125.97(19) ?
    O1 C1 C2 . . 118.90(18) ?
    O2 C1 C2 . . 115.12(17) ?
    N1 C2 C3 . . 121.23(18) ?
    N1 C2 C1 . . 113.09(17) ?
    C3 C2 C1 . . 125.67(18) ?
    C2 C3 C4 . . 118.43(19) ?
    C2 C3 H3 . . 120.8 ?
    C4 C3 H3 . . 120.8 ?
    C5 C4 C3 . . 119.68(19) ?
    C5 C4 H4 . . 120.2 ?
    C3 C4 H4 . . 120.2 ?
    C4 C5 C6 . . 118.62(19) ?
    C4 C5 H5 . . 120.7 ?
    C6 C5 H5 . . 120.7 ?
    N1 C6 C5 . . 121.11(18) ?
    N1 C6 C7 . . 113.42(17) ?
    C5 C6 C7 . . 125.42(18) ?
    O4 C7 O3 . . 126.20(19) ?
    O4 C7 C6 . . 119.09(18) ?
    O3 C7 C6 . . 114.70(17) ?
    N3 C8 C9 . . 119.8(2) ?
    N3 C8 H8 . . 120.1 ?
    C9 C8 H8 . . 120.1 ?
    C8 C9 C10 . . 119.8(2) ?
    C8 C9 H9 . . 120.1 ?
    C10 C9 H9 . . 120.1 ?
    C16 C10 C9 . . 118.21(19) ?
    C16 C10 C11 . . 120.30(18) ?
    C9 C10 C11 . . 121.48(18) ?
    C12 C11 C15 . . 117.78(19) ?
    C12 C11 C10 . . 121.82(19) ?
    C15 C11 C10 . . 120.38(18) ?
    C13 C12 C11 . . 119.0(2) ?
    C13 C12 H12 . . 120.5 ?
    C11 C12 H12 . . 120.5 ?
    N2 C13 C12 . . 123.4(2) ?
    N2 C13 H13 . . 118.3 ?
    C12 C13 H13 . . 118.3 ?
    N2 C14 C15 . . 123.8(2) ?
    N2 C14 H14 . . 118.1 ?
    C15 C14 H14 . . 118.1 ?
    C14 C15 C11 . . 118.8(2) ?
    C14 C15 H15 . . 120.6 ?
    C11 C15 H15 . . 120.6 ?
    C17 C16 C10 . . 119.9(2) ?
    C17 C16 H16 . . 120.1 ?
    C10 C16 H16 . . 120.1 ?
    N3 C17 C16 . . 119.6(2) ?
    N3 C17 H17 . . 120.2 ?
    C16 C17 H17 . . 120.2 ?
loop_
    _geom_torsion_atom_site_label_1
    _geom_torsion_atom_site_label_2
    _geom_torsion_atom_site_label_3
    _geom_torsion_atom_site_label_4
    _geom_torsion_site_symmetry_1
    _geom_torsion_site_symmetry_2
    _geom_torsion_site_symmetry_3
    _geom_torsion_site_symmetry_4
    _geom_torsion
    _geom_torsion_publ_flag
    O5 Sb1 O2 C1 . . . . 72.72(15) ?
    O6 Sb1 O2 C1 . . . . -99.53(16) ?
    O7 Sb1 O2 C1 2 . . . 159.97(14) ?
    O7 Sb1 O2 C1 . . . . 170.56(16) ?
    O3 Sb1 O2 C1 . . . . -16.93(19) ?
    N1 Sb1 O2 C1 . . . . -13.85(15) ?
    O5 Sb1 O3 C7 . . . . -85.43(15) ?
    O6 Sb1 O3 C7 . . . . 88.99(15) ?
    O7 Sb1 O3 C7 2 . . . -176.76(16) ?
    O7 Sb1 O3 C7 . . . . 168.65(14) ?
    O2 Sb1 O3 C7 . . . . 1.37(19) ?
    N1 Sb1 O3 C7 . . . . -1.72(15) ?
    O5 Sb1 O7 Sb1 . . . 2 -89.85(7) ?
    O6 Sb1 O7 Sb1 . . . 2 91.76(7) ?
    O7 Sb1 O7 Sb1 2 . . 2 0.0 ?
    O2 Sb1 O7 Sb1 . . . 2 -173.45(8) ?
    O3 Sb1 O7 Sb1 . . . 2 15.10(13) ?
    N1 Sb1 O7 Sb1 . . . 2 179.31(7) ?
    O5 Sb1 N1 C6 . . . . 94.99(15) ?
    O6 Sb1 N1 C6 . . . . -81.97(15) ?
    O7 Sb1 N1 C6 2 . . . 8.2(2) ?
    O7 Sb1 N1 C6 . . . . -170.64(13) ?
    O2 Sb1 N1 C6 . . . . -178.07(16) ?
    O3 Sb1 N1 C6 . . . . -0.22(14) ?
    O5 Sb1 N1 C2 . . . . -78.87(15) ?
    O6 Sb1 N1 C2 . . . . 104.17(15) ?
    O7 Sb1 N1 C2 2 . . . -165.64(13) ?
    O7 Sb1 N1 C2 . . . . 15.5(2) ?
    O2 Sb1 N1 C2 . . . . 8.06(14) ?
    O3 Sb1 N1 C2 . . . . -174.08(16) ?
    Sb1 O2 C1 O1 . . . . -161.95(18) ?
    Sb1 O2 C1 C2 . . . . 17.1(2) ?
    C6 N1 C2 C3 . . . . 2.3(3) ?
    Sb1 N1 C2 C3 . . . . 176.18(15) ?
    C6 N1 C2 C1 . . . . -176.70(17) ?
    Sb1 N1 C2 C1 . . . . -2.9(2) ?
    O1 C1 C2 N1 . . . . 170.32(19) ?
    O2 C1 C2 N1 . . . . -8.8(3) ?
    O1 C1 C2 C3 . . . . -8.7(3) ?
    O2 C1 C2 C3 . . . . 172.2(2) ?
    N1 C2 C3 C4 . . . . -0.7(3) ?
    C1 C2 C3 C4 . . . . 178.22(19) ?
    C2 C3 C4 C5 . . . . -1.2(3) ?
    C3 C4 C5 C6 . . . . 1.6(3) ?
    C2 N1 C6 C5 . . . . -2.0(3) ?
    Sb1 N1 C6 C5 . . . . -175.71(14) ?
    C2 N1 C6 C7 . . . . 175.42(17) ?
    Sb1 N1 C6 C7 . . . . 1.7(2) ?
    C4 C5 C6 N1 . . . . 0.0(3) ?
    C4 C5 C6 C7 . . . . -177.06(19) ?
    Sb1 O3 C7 O4 . . . . -178.17(16) ?
    Sb1 O3 C7 C6 . . . . 3.1(2) ?
    N1 C6 C7 O4 . . . . 178.14(18) ?
    C5 C6 C7 O4 . . . . -4.6(3) ?
    N1 C6 C7 O3 . . . . -3.1(3) ?
    C5 C6 C7 O3 . . . . 174.24(19) ?
    C17 N3 C8 C9 . . . . -0.7(3) ?
    N3 C8 C9 C10 . . . . -1.0(3) ?
    C8 C9 C10 C16 . . . . 1.8(3) ?
    C8 C9 C10 C11 . . . . -177.30(19) ?
    C16 C10 C11 C12 . . . . -147.0(2) ?
    C9 C10 C11 C12 . . . . 32.1(3) ?
    C16 C10 C11 C15 . . . . 31.2(3) ?
    C9 C10 C11 C15 . . . . -149.8(2) ?
    C15 C11 C12 C13 . . . . -0.9(3) ?
    C10 C11 C12 C13 . . . . 177.34(19) ?
    C14 N2 C13 C12 . . . . -0.6(3) ?
    C11 C12 C13 N2 . . . . 1.3(3) ?
    C13 N2 C14 C15 . . . . -0.6(3) ?
    N2 C14 C15 C11 . . . . 1.0(3) ?
    C12 C11 C15 C14 . . . . -0.2(3) ?
    C10 C11 C15 C14 . . . . -178.46(19) ?
    C9 C10 C16 C17 . . . . -1.0(3) ?
    C11 C10 C16 C17 . . . . 178.12(19) ?
    C8 N3 C17 C16 . . . . 1.5(3) ?
    C10 C16 C17 N3 . . . . -0.6(3) ?
loop_
    _geom_hbond_atom_site_label_D
    _geom_hbond_atom_site_label_H
    _geom_hbond_atom_site_label_A
    _geom_hbond_site_symmetry_A
    _geom_hbond_distance_DH
    _geom_hbond_distance_HA
    _geom_hbond_distance_DA
    _geom_hbond_angle_DHA
    O5 H5A O10 1_455 0.85 2.13 2.949(2) 161.2
    O6 H6A O10 2_655 0.85 1.94 2.783(2) 171.5
    O7 H7A O8 1_554 0.85 1.91 2.760(2) 173.9
    O8 H8B O11 2_556 0.85 2.22 2.997(2) 151.4
    O8 H8B O3 2_556 0.85 2.61 3.067(2) 115.0
    O8 H8A N2 . 0.85 1.93 2.751(2) 160.6
    O9 H9A O1 2_665 0.85 1.91 2.749(2) 170.4
    O9 H9B O6 . 0.85 1.88 2.731(2) 177.4
    O10 H10A O11 2_656 0.85 2.03 2.867(2) 167.7
    O10 H10B O9 . 0.85 1.87 2.722(2) 177.5
    O11 H11A O4 . 0.85 1.95 2.793(2) 174.3
    O11 H11B O8 . 0.85 1.99 2.830(2) 169.1
    N3 H3A O6 1_565 0.85 1.91 2.760(2) 173.1
    C13 H13 O1 1_556 0.95 2.30 3.205(3) 160
    C15 H15 O5 1_555 0.95 2.23 3.107(3) 153
    C17 H17 O5 2_565 0.95 2.23 3.137(3) 159
    C5 H5 Cg1(N2/C11-C15) 2_666 0.95 2.89 3.596(2) 132
data_global
_journal_date_recd_electronic     2007-11-29
_journal_date_accepted     2008-01-14
_journal_name_full     'Acta Crystallographica, Section E'
_journal_year     2008
_journal_volume     64
_journal_issue      2
_journal_page_first     m387
_journal_page_last     m388
_journal_paper_category     QM
_journal_coeditor_code     SU2034
_publ_contact_author_name     'Janet Soleimannejad'
_publ_contact_author_address
;
Faculty of Science, Department of Chemistry, Ilam University, Ilam, Iran
;
_publ_contact_author_email     'janet_soleimannejad@yahoo.com'
_publ_contact_author_fax     '++98 841 2227061'
_publ_contact_author_phone     '++98 841 2234850'
_publ_section_title
;
Bis(4,4'-bipyridinium)
di-\m-hydroxido-bis[dihydroxido(pyridine-2,6-dicarboxylato)antimonate(III,V)]
octahydrate
;
loop_
    _publ_author_name
    _publ_author_footnote
    _publ_author_address
    'Soleimannejad, Janet' .
;
Department of Chemistry, Ilam University, Ilam, Iran
;
    'Aghabozorg, Hossein' .
;
Department of Chemistry, Teacher Training University, 49 Mofateh Avenue 15614,
Tehran, Iran
;
    'Yaghoub Mohammadzadeh Azar Golenji' .
;
Department of Chemistry, Ilam University, Ilam, Iran
;
    'Attar Gharamaleki, Jafar' .
;
Department of Chemistry, Teacher Training University, 49 Mofateh Avenue 15614,
Tehran, Iran
;
    'Adams, Harry' .
;
Department of Chemistry, Sheffield University, Sheffield S3 7HF, England
;
_publ_section_synopsis     .
