# Supplementary material for: Bis(4,4′-bipyridinium) di-μ-hydroxido-bis­[dihydroxido(pyridine-2,6-dicarboxyl­ato)anti­monate(III,V)] octa­hydrate
Source: Acta Crystallogr Sect E Struct Rep Online. 2008 Jan 23;64(Pt 2):m387–8. doi: 10.1107/S1600536808001372 (PMC2960308; doi:10.1107/S1600536808001372)
Supplement: Supplementary file 2 [file e-64-0m387-Isup2.hkl]

# 
# h,k,l, Fc-squared, Fo-squared, sigma(Fo-squared) and status flag 
# 
data_I
_shelx_title ' ilam104c in P-1' 
_shelx_refln_list_code          4 
_shelx_F_calc_maximum      265.02 
_exptl_crystal_F_000       570.00 
_reflns_d_resolution_high  0.7416 
 
loop_ 
 _symmetry_equiv_pos_as_xyz 
 'x, y, z' 
 '-x, -y, -z' 
 
_cell_length_a    10.0149 
_cell_length_b    10.4826 
_cell_length_c    11.0974 
_cell_angle_alpha  92.816 
_cell_angle_beta   97.813 
_cell_angle_gamma 114.046 
 
_shelx_F_squared_multiplier     1.000 
 
loop_ 
 _refln_index_h 
 _refln_index_k 
 _refln_index_l 
 _refln_F_squared_calc 
 _refln_F_squared_meas 
 _refln_F_squared_sigma 
 _refln_observed_status 
   1   0   0     4035.83     4020.64     61.35 o 
   2   0   0     5994.17     6374.63     82.35 o 
   3   0   0     4040.39     4079.18     22.65 o 
   4   0   0     1475.77     1459.10     12.04 o 
   5   0   0       35.88       57.33      5.39 o 
   6   0   0     1884.68     1955.13     53.26 o 
   7   0   0     3622.32     3564.84     79.88 o 
   8   0   0     1948.64     1863.89     27.84 o 
   9   0   0       18.03       19.16      6.29 o 
  10   0   0      506.16      504.23     16.76 o 
  11   0   0      514.46      512.36     17.96 o 
 -12   1   0      503.58      527.97     27.92 o 
 -11   1   0      275.38      287.39     14.37 o 
 -10   1   0       29.49       43.54      6.18 o 
  -9   1   0     1145.40     1072.80     21.97 o 
  -8   1   0     2167.98     2013.84     32.77 o 
  -7   1   0     1216.34     1172.88     27.05 o 
  -6   1   0      581.14      611.53      8.36 o 
  -5   1   0     2752.56     2702.73     43.68 o 
  -4   1   0        9.43       16.13      3.72 o 
  -3   1   0     9069.78    10136.06    115.65 o 
  -2   1   0     3836.70     3849.09     66.89 o 
  -1   1   0    17591.04    16912.54    276.71 o 
   0   1   0      418.76      418.03      6.03 o 
   1   1   0      368.37      424.72      8.81 o 
   2   1   0     6551.43     6780.71     26.81 o 
   3   1   0      588.86      515.05      5.90 o 
   4   1   0       39.92       40.16      2.30 o 
   5   1   0     3123.75     3213.30     41.21 o 
   6   1   0     1832.48     1718.61     24.18 o 
   7   1   0     1573.49     1560.97     27.44 o 
   8   1   0       64.40       53.39      9.44 o 
   9   1   0      747.32      699.23     18.74 o 
  10   1   0      918.52      856.29     27.04 o 
  11   1   0      191.89      184.89     11.50 o 
 -12   2   0     1001.68     1016.12     25.60 o 
 -11   2   0      277.47      266.51     12.56 o 
 -10   2   0     1052.29     1030.91     22.28 o 
  -9   2   0      964.83      887.88     19.07 o 
  -8   2   0      767.95      778.33     12.80 o 
  -7   2   0      215.36      212.01      5.59 o 
  -6   2   0     1655.94     1515.58     27.21 o 
  -5   2   0     1979.59     1956.56     29.45 o 
  -4   2   0     1215.17     1281.24     15.10 o 
  -3   2   0       82.55       51.27      2.01 o 
  -2   2   0     7255.08     7245.92     88.34 o 
  -1   2   0      931.52      987.29      8.26 o 
   0   2   0      129.04      127.72      3.60 o 
   1   2   0     4385.09     4574.93     43.96 o 
   2   2   0    15845.60    16336.63    184.91 o 
   3   2   0      591.91      720.40     10.20 o 
   4   2   0     8263.68     8678.12     88.11 o 
   5   2   0      647.30      594.66      8.32 o 
   6   2   0      248.84      232.96     15.23 o 
   7   2   0      542.27      513.90     17.51 o 
   8   2   0      775.50      709.62     18.08 o 
   9   2   0     1374.60     1289.84     26.40 o 
  10   2   0      110.39      123.45     10.27 o 
 -12   3   0       66.67       57.68      8.02 o 
 -11   3   0      636.96      654.85     35.03 o 
 -10   3   0     2511.60     2389.00     33.64 o 
  -9   3   0      709.04      699.59     18.00 o 
  -8   3   0      533.35      519.60     15.17 o 
  -7   3   0     2798.34     2805.41     52.12 o 
  -6   3   0     3342.67     3407.73     51.32 o 
  -5   3   0       28.50       36.95      2.96 o 
  -4   3   0     3194.13     3287.33     18.08 o 
  -3   3   0     3574.61     3558.46     66.33 o 
  -2   3   0     1529.78     1629.82     13.77 o 
  -1   3   0       36.28       23.57      1.86 o 
   0   3   0     5409.44     5679.70     41.54 o 
   1   3   0     1172.18     1081.14     10.96 o 
   2   3   0      137.90      142.43      3.56 o 
   3   3   0      613.44      534.80      7.35 o 
   4   3   0     2174.75     2151.29     23.46 o 
   5   3   0      724.52      738.65     14.09 o 
   6   3   0       71.37       66.31      6.10 o 
   7   3   0     1725.36     1642.39     27.37 o 
   8   3   0     1246.21     1126.30     44.39 o 
   9   3   0       44.32       41.19      6.61 o 
 -13   4   0       68.29       76.83     14.69 o 
 -12   4   0     1927.69     1885.27     47.13 o 
 -11   4   0     1420.60     1368.89     26.40 o 
 -10   4   0       70.15       65.37      8.55 o 
  -9   4   0     3290.82     3211.33     90.02 o 
  -8   4   0     1833.03     1806.22     31.99 o 
  -7   4   0      191.79      178.15      5.12 o 
  -6   4   0      698.03      732.09     11.32 o 
  -5   4   0     7481.14     7495.65     72.36 o 
  -4   4   0     3344.71     3457.39     31.27 o 
  -3   4   0     1064.06     1124.64     13.63 o 
  -2   4   0      757.43      780.02      8.23 o 
  -1   4   0     3912.63     3861.63     53.86 o 
   0   4   0     4071.42     4416.13     55.92 o 
   1   4   0       46.65       67.61      2.85 o 
   2   4   0     3726.42     3913.94     46.87 o 
   3   4   0     3503.48     3518.03     44.27 o 
   4   4   0      760.79      772.12     21.13 o 
   5   4   0      107.47      117.93      5.56 o 
   6   4   0     1218.16     1168.06     22.19 o 
   7   4   0     1785.84     1659.98     28.53 o 
   8   4   0       12.05        9.69      4.79 o 
   9   4   0      839.29      822.12     22.71 o 
 -13   5   0      248.09      262.45     20.98 o 
 -12   5   0      359.93      386.25     22.92 o 
 -11   5   0        4.02        6.13      6.94 o 
 -10   5   0      396.31      378.98     15.60 o 
  -9   5   0      333.62      343.60     16.89 o 
  -8   5   0      646.62      661.24     20.79 o 
  -7   5   0      392.19      387.56      7.58 o 
  -6   5   0     1998.39     2010.90     28.87 o 
  -5   5   0     3571.53     3570.13     21.84 o 
  -4   5   0        0.82        7.24      2.74 o 
  -3   5   0     1907.44     1908.37     18.11 o 
  -2   5   0     4583.17     4745.08     41.72 o 
  -1   5   0     4878.54     5246.20     44.60 o 
   0   5   0      170.54      158.60      4.35 o 
   1   5   0     2842.78     2898.40     34.22 o 
   2   5   0     6655.92     7098.04     35.34 o 
   3   5   0       13.54       14.01      5.13 o 
   4   5   0     1437.47     1438.97     61.48 o 
   5   5   0     1216.90     1210.27     45.35 o 
   6   5   0     1307.24     1210.57     23.50 o 
   7   5   0      104.74       96.10      8.67 o 
   8   5   0      479.40      472.35     17.00 o 
 -12   6   0        4.92       10.01      8.72 o 
 -11   6   0      624.12      651.41     19.04 o 
 -10   6   0     1280.61     1241.68     66.02 o 
  -9   6   0      334.51      350.43     26.82 o 
  -8   6   0      176.40      191.22     12.70 o 
  -7   6   0      599.67      560.93     22.38 o 
  -6   6   0     1082.43     1068.10     12.49 o 
  -5   6   0       63.84       61.37      7.58 o 
  -4   6   0     1777.09     1864.63     16.24 o 
  -3   6   0     8336.61     8252.07     70.66 o 
  -2   6   0     2396.18     2476.90     41.35 o 
  -1   6   0      175.92      178.86      4.97 o 
   0   6   0     2389.26     2448.17     22.74 o 
   1   6   0     2441.94     2414.91     24.25 o 
   2   6   0       41.97       45.42      3.89 o 
   3   6   0     2734.80     2918.34     49.66 o 
   4   6   0     2582.86     2642.96     41.74 o 
   5   6   0      718.33      672.97     17.50 o 
   6   6   0       47.62       43.88      6.43 o 
   7   6   0      482.06      492.50     17.40 o 
   8   6   0      637.58      593.50     27.44 o 
 -11   7   0      650.08      642.73     25.99 o 
 -10   7   0      885.54      886.29     42.95 o 
  -9   7   0      144.10      138.33      7.23 o 
  -8   7   0      642.37      659.81     25.90 o 
  -7   7   0      984.30     1014.36     29.89 o 
  -6   7   0      163.31      182.81      7.30 o 
  -5   7   0     2418.94     2421.40     35.09 o 
  -4   7   0     2784.22     2674.88     29.60 o 
  -3   7   0     2474.87     2454.04     22.72 o 
  -2   7   0      435.00      413.44      9.20 o 
  -1   7   0     3192.64     3243.88     36.62 o 
   0   7   0      522.53      536.78      9.15 o 
   1   7   0      413.93      377.80      8.04 o 
   2   7   0     4827.84     5005.46     45.00 o 
   3   7   0     2509.77     2533.68     39.35 o 
   4   7   0        3.07       10.23      3.62 o 
   5   7   0      427.87      408.51     14.49 o 
   6   7   0      387.84      436.10     16.03 o 
   7   7   0      460.06      471.80     24.37 o 
 -12   8   0      782.35      780.25     30.51 o 
 -11   8   0      319.08      337.18     19.69 o 
 -10   8   0      465.71      467.31     29.78 o 
  -9   8   0     1329.90     1347.43     39.87 o 
  -8   8   0      908.73      892.40     20.97 o 
  -7   8   0      197.52      200.17      8.20 o 
  -6   8   0      677.12      641.39     13.65 o 
  -5   8   0     2091.08     2070.41     24.59 o 
  -4   8   0     1164.15     1110.26     17.64 o 
  -3   8   0      374.08      357.66      9.91 o 
  -2   8   0     4351.61     4414.92     35.78 o 
  -1   8   0      669.46      669.69     13.50 o 
   0   8   0      138.23      145.34      6.93 o 
   1   8   0     1757.19     1775.66     23.38 o 
   2   8   0     1418.47     1501.87     20.26 o 
   3   8   0      141.79      153.33      7.25 o 
   4   8   0      479.87      482.64     21.23 o 
   5   8   0      895.67      880.70     33.65 o 
   6   8   0      750.20      759.23     21.97 o 
 -12   9   0       49.60       54.23     11.62 o 
 -11   9   0      263.84      277.39     13.91 o 
 -10   9   0     1919.24     1940.36     92.33 o 
  -9   9   0      433.90      423.56     29.46 o 
  -8   9   0      770.94      757.82     32.36 o 
  -7   9   0      836.46      801.47     20.05 o 
  -6   9   0      662.24      631.65     15.23 o 
  -5   9   0      184.47      184.81      8.21 o 
  -4   9   0      401.69      379.42     11.14 o 
  -3   9   0     4229.69     4056.14     36.15 o 
  -2   9   0        3.90       13.77      6.33 o 
  -1   9   0      223.08      228.61      8.77 o 
   0   9   0      780.11      809.43     16.42 o 
   1   9   0     1316.53     1293.42     25.72 o 
   2   9   0       59.40       66.02     10.98 o 
   3   9   0      235.57      265.66     12.21 o 
   4   9   0     1143.28     1117.92     36.48 o 
   5   9   0      485.32      504.89     25.99 o 
 -11  10   0      418.22      461.56     17.93 o 
 -10  10   0      551.44      573.04     24.78 o 
  -9  10   0       99.82       95.64      9.33 o 
  -8  10   0     2246.39     2199.90     72.07 o 
  -7  10   0     1659.47     1655.15     55.61 o 
  -6  10   0       11.35        7.34      7.10 o 
  -5  10   0      625.13      634.16     22.60 o 
  -4  10   0     1298.96     1250.52     21.21 o 
  -3  10   0      377.58      374.76     13.08 o 
  -2  10   0       27.87       32.56      4.99 o 
  -1  10   0     1802.62     1772.84     25.60 o 
   0  10   0     1385.62     1394.18     33.25 o 
   1  10   0      488.51      482.26     16.69 o 
   2  10   0      309.91      327.76     14.36 o 
   3  10   0      618.34      557.99     27.60 o 
 -11  11   0       63.14       80.06     15.50 o 
 -10  11   0      342.79      354.15     41.08 o 
  -9  11   0      767.32      770.32     38.98 o 
  -8  11   0      844.89      868.25     29.54 o 
  -7  11   0       91.05       89.98     19.37 o 
  -6  11   0     1035.78     1029.19     25.62 o 
  -5  11   0      237.67      236.78     16.46 o 
  -4  11   0        1.23        4.71      4.96 o 
  -3  11   0        2.18       -0.95      5.81 o 
  -2  11   0      964.69      975.01     24.11 o 
  -1  11   0     1509.66     1503.46     30.18 o 
   0  11   0       74.93       68.49     15.09 o 
   1  11   0      189.94      190.54     11.61 o 
   2  11   0      539.77      540.72     28.57 o 
 -10  12   0      240.51      263.58     22.92 o 
  -9  12   0      351.22      371.87     17.34 o 
  -8  12   0       16.45       16.63      6.55 o 
  -7  12   0      205.06      205.23     12.86 o 
  -6  12   0     1135.82     1128.55     60.13 o 
  -5  12   0      468.31      451.42     17.95 o 
  -4  12   0      373.92      383.75     16.71 o 
  -3  12   0     1692.82     1674.14     48.26 o 
  -2  12   0      399.80      391.26     22.27 o 
  -1  12   0        1.44       -1.29      7.42 o 
   0  12   0      325.88      334.12     20.98 o 
   1  12   0      993.02     1000.42     36.16 o 
  -7  13   0      375.64      366.73     24.05 o 
  -6  13   0       44.70       46.82      9.04 o 
  -5  13   0       87.15      105.11     16.38 o 
  -4  13   0      478.03      491.75     19.97 o 
  -3  13   0      280.07      298.45     22.44 o 
   3 -13   1     1048.25     1082.09     39.06 o 
   4 -13   1      475.19      476.48     19.34 o 
   5 -13   1      179.95      186.97     27.12 o 
   6 -13   1      327.73      325.64     16.06 o 
   7 -13   1      878.25      946.57     32.36 o 
  -1 -12   1      807.05      838.57     25.21 o 
   0 -12   1        9.74       17.25      6.70 o 
   1 -12   1      542.61      552.17     24.13 o 
   2 -12   1     1166.38     1154.11     28.40 o 
   3 -12   1     1152.93     1122.19     27.10 o 
   4 -12   1       45.13       57.14     11.14 o 
   5 -12   1      417.42      412.44     17.08 o 
   6 -12   1      609.59      631.70     39.87 o 
   7 -12   1      283.34      291.33     17.84 o 
   8 -12   1      267.86      289.66     15.50 o 
   9 -12   1      957.33      964.43     38.74 o 
  10 -12   1      524.31      541.69     30.51 o 
  -2 -11   1      169.91      174.31     16.38 o 
  -1 -11   1        2.18       -3.07      6.94 o 
   0 -11   1      298.19      279.88     13.72 o 
   1 -11   1     1613.53     1591.44     46.16 o 
   2 -11   1     1277.15     1254.33     22.54 o 
   3 -11   1        7.15        6.06      4.27 o 
   4 -11   1      424.54      401.29     12.80 o 
   5 -11   1     1027.03     1006.61     20.61 o 
   6 -11   1        4.50        4.60      5.23 o 
   7 -11   1      511.00      488.01     18.80 o 
   8 -11   1     1538.99     1555.43    142.20 o 
   9 -11   1      837.47      821.28     23.67 o 
  10 -11   1       52.21       48.85      8.52 o 
  -4 -10   1      693.33      690.35     32.60 o 
  -3 -10   1      412.46      407.65     16.70 o 
  -2 -10   1       24.91       25.36      6.27 o 
  -1 -10   1      984.99      931.58     23.61 o 
   0 -10   1     1852.56     1809.62     32.26 o 
   1 -10   1     1120.99     1115.13     23.80 o 
   2 -10   1      771.51      751.19     20.07 o 
   3 -10   1      940.48      894.58     26.92 o 
   4 -10   1       48.94       45.33      5.45 o 
   5 -10   1        0.68        7.02      3.87 o 
   6 -10   1      383.86      392.54     14.53 o 
   7 -10   1      593.77      576.46     21.29 o 
   8 -10   1      329.59      329.98     14.07 o 
   9 -10   1       23.66       22.96      6.69 o 
  10 -10   1      584.67      625.70     38.33 o 
  11 -10   1      453.42      445.65     24.37 o 
  -5  -9   1      852.61      878.71     34.06 o 
  -4  -9   1      701.85      688.41     28.89 o 
  -3  -9   1       12.35       12.59      7.59 o 
  -2  -9   1     1461.10     1527.04     32.77 o 
  -1  -9   1      753.20      730.42     22.52 o 
   0  -9   1      167.01      167.79     13.96 o 
   1  -9   1      400.41      421.08     11.73 o 
   2  -9   1      106.50      106.41      6.91 o 
   3  -9   1     4952.48     4836.61     40.45 o 
   4  -9   1      748.51      724.47     14.98 o 
   5  -9   1      548.33      561.35     13.71 o 
   6  -9   1     1231.35     1222.65     20.38 o 
   7  -9   1     1142.09     1135.18     19.89 o 
   8  -9   1       68.15       71.66      6.55 o 
   9  -9   1      827.96      873.57     38.80 o 
  10  -9   1      809.61      820.52     55.85 o 
  11  -9   1       42.58       45.36     10.33 o 
  12  -9   1       84.58      108.31     14.53 o 
  -6  -8   1      907.29      925.70     25.50 o 
  -5  -8   1      331.38      341.41     15.09 o 
  -4  -8   1        6.81        6.93      3.77 o 
  -3  -8   1     1534.91     1596.04     25.14 o 
  -2  -8   1     3675.10     3916.44     62.63 o 
  -1  -8   1        3.79        4.45      3.79 o 
   0  -8   1       75.74       82.06      5.90 o 
   1  -8   1     1652.26     1631.00     34.19 o 
   2  -8   1     3124.16     3138.24     30.02 o 
   3  -8   1      193.28      200.92     19.09 o 
   4  -8   1     2052.83     2050.27     23.92 o 
   5  -8   1     3690.36     3637.87     33.88 o 
   6  -8   1      479.79      482.25     16.27 o 
   7  -8   1       80.57       90.25      8.44 o 
   8  -8   1     1163.72     1136.21     37.24 o 
   9  -8   1      945.08      979.01     38.78 o 
  10  -8   1        0.16        1.85      5.49 o 
  11  -8   1      246.71      236.87     12.89 o 
  12  -8   1      690.93      697.45     29.70 o 
  -7  -7   1      751.94      762.43     22.03 o 
  -6  -7   1       59.65       70.13      7.87 o 
  -5  -7   1        0.56        4.19      4.10 o 
  -4  -7   1     1419.42     1434.57     20.68 o 
  -3  -7   1     4061.39     4151.79     34.64 o 
  -2  -7   1       18.30       19.97      3.31 o 
  -1  -7   1      324.72      307.75      7.21 o 
   0  -7   1     2819.52     3018.02     36.60 o 
   1  -7   1     1163.10     1160.86     16.52 o 
   2  -7   1      208.90      201.52      7.11 o 
   3  -7   1     1738.54     1662.33     35.27 o 
   4  -7   1     2182.84     2108.99     22.86 o 
   5  -7   1     5401.98     5782.36     66.23 o 
   6  -7   1      217.85      207.45      7.72 o 
   7  -7   1     3275.26     3318.11     98.58 o 
   8  -7   1     1536.82     1576.78     60.25 o 
   9  -7   1       43.26       42.48      5.25 o 
  10  -7   1     1529.63     1502.51     69.97 o 
  11  -7   1      482.00      475.26     17.17 o 
  12  -7   1      225.41      229.22     12.89 o 
  -8  -6   1      396.93      408.53     23.40 o 
  -7  -6   1      181.25      191.50     11.30 o 
  -6  -6   1       59.43       64.92     14.85 o 
  -5  -6   1      278.09      278.22      9.19 o 
  -4  -6   1     3538.28     3576.60     34.07 o 
  -3  -6   1       72.18       81.54      5.32 o 
  -2  -6   1     1090.72     1123.58     19.97 o 
  -1  -6   1     2418.80     2533.93     42.94 o 
   0  -6   1     1808.13     2003.44     38.49 o 
   1  -6   1      614.80      676.34      8.58 o 
   2  -6   1     3274.78     3373.93     34.28 o 
   3  -6   1     1728.08     1609.80     18.17 o 
   4  -6   1     1024.00     1062.66     15.04 o 
   5  -6   1     1879.07     1909.87     29.04 o 
   6  -6   1     1759.11     1776.53     44.60 o 
   7  -6   1     2003.12     2017.29     33.37 o 
   8  -6   1        4.88       13.10      3.56 o 
   9  -6   1     1814.21     1815.42     93.33 o 
  10  -6   1     1299.92     1297.43     26.43 o 
  11  -6   1      341.21      330.57     14.11 o 
  12  -6   1      256.75      275.69     20.98 o 
  13  -6   1      182.81      267.46     21.63 o 
  -8  -5   1      799.70      764.55     21.34 o 
  -7  -5   1       71.88       77.23      7.58 o 
  -6  -5   1     1087.20     1038.49     21.79 o 
  -5  -5   1     3361.29     3380.73     59.69 o 
  -4  -5   1      118.55      127.39      5.74 o 
  -3  -5   1     1659.22     1740.25     20.48 o 
  -2  -5   1     7430.93     7950.98     79.12 o 
  -1  -5   1     2324.98     2419.92     39.90 o 
   0  -5   1      231.60      254.75      5.16 o 
   1  -5   1     5296.40     5784.00     90.82 o 
   2  -5   1      755.51      698.02     10.81 o 
   3  -5   1      300.66      323.12      8.07 o 
   4  -5   1     2973.92     3040.92     30.79 o 
   5  -5   1     4218.36     3950.30     22.68 o 
   6  -5   1      494.65      473.89      9.60 o 
   7  -5   1       45.42       56.83      4.92 o 
   8  -5   1      905.65      902.96     19.88 o 
   9  -5   1     1214.81     1124.73     21.57 o 
  10  -5   1      594.13      561.55     16.81 o 
  11  -5   1      403.15      420.15     23.73 o 
  12  -5   1     1325.23     1357.13     44.71 o 
  -9  -4   1      378.98      367.45     15.11 o 
  -8  -4   1      274.84      255.07     12.20 o 
  -7  -4   1     1085.40     1047.83     22.41 o 
  -6  -4   1      742.78      790.93     22.07 o 
  -5  -4   1      291.99      270.77      8.43 o 
  -4  -4   1     2600.84     2615.22     23.34 o 
  -3  -4   1     6958.71     7158.02     33.22 o 
  -2  -4   1     2846.41     3170.11     24.06 o 
  -1  -4   1     1135.11     1299.81     14.37 o 
   0  -4   1    10718.50    11796.23     99.88 o 
   1  -4   1       29.54       16.32      3.83 o 
   2  -4   1      643.71      657.34      9.45 o 
   3  -4   1      865.68      768.61      8.35 o 
   4  -4   1     3873.71     3798.71     56.38 o 
   5  -4   1     1242.24     1236.82     12.53 o 
   6  -4   1      757.30      760.18     16.26 o 
   7  -4   1     3101.04     3076.94     43.71 o 
   8  -4   1      823.59      853.78     23.69 o 
   9  -4   1      182.03      187.43      7.09 o 
  10  -4   1      247.11      246.03     12.58 o 
  11  -4   1     1477.50     1449.39     27.60 o 
  12  -4   1       60.08       79.09     13.56 o 
 -10  -3   1      242.09      226.14     12.49 o 
  -9  -3   1      325.93      341.70     14.15 o 
  -8  -3   1     1530.51     1446.29     27.92 o 
  -7  -3   1     1112.69     1031.49     21.11 o 
  -6  -3   1       34.58       31.32      3.71 o 
  -5  -3   1     2115.42     2161.09     40.64 o 
  -4  -3   1     2348.37     2287.73     25.28 o 
  -3  -3   1     1125.05     1119.81     18.50 o 
  -2  -3   1      970.51     1031.82      9.49 o 
  -1  -3   1    10961.40    11583.87     93.38 o 
   0  -3   1    11587.54    12364.15     88.30 o 
   1  -3   1      307.13      375.14      4.89 o 
   2  -3   1       34.66       71.54      3.06 o 
   3  -3   1      810.26      707.77     15.03 o 
   4  -3   1      997.97      976.88     16.98 o 
   5  -3   1     1078.38     1076.77     14.91 o 
   6  -3   1      704.82      644.25     20.26 o 
   7  -3   1     2723.83     2668.05     71.17 o 
   8  -3   1      515.96      530.91     14.98 o 
   9  -3   1       51.35       53.24      5.28 o 
  10  -3   1      688.35      687.13     18.10 o 
  11  -3   1       62.16       77.72      8.10 o 
  12  -3   1       30.46       26.91     16.14 o 
 -10  -2   1      514.53      498.10     17.46 o 
  -9  -2   1     1349.41     1336.32     43.34 o 
  -8  -2   1      437.55      412.29     25.99 o 
  -7  -2   1      150.76      152.17      9.60 o 
  -6  -2   1     1691.88     1718.17     27.27 o 
  -5  -2   1     1856.42     1896.11     29.19 o 
  -4  -2   1      169.79      175.52      3.95 o 
  -3  -2   1     1470.26     1589.55     13.23 o 
  -2  -2   1     9478.77     9686.44     40.05 o 
  -1  -2   1    15018.13    16017.30    194.27 o 
   0  -2   1       70.72      105.42      2.13 o 
   1  -2   1     3245.42     3428.26     86.00 o 
   2  -2   1     6950.59     6840.61     85.01 o 
   3  -2   1     1399.20     1390.77     35.06 o 
   4  -2   1      162.06      215.70      5.03 o 
   5  -2   1     7843.00     7998.30     83.24 o 
   6  -2   1    11398.81    11469.34    120.01 o 
   7  -2   1       43.41       39.26      3.89 o 
   8  -2   1     1667.18     1596.51     53.34 o 
   9  -2   1     2924.75     2890.00     50.20 o 
  10  -2   1      154.90      159.31     11.86 o 
  11  -2   1       51.43       56.51      7.37 o 
  12  -2   1     1017.56     1017.61     27.28 o 
 -11  -1   1      639.51      640.40     20.51 o 
 -10  -1   1      434.69      439.38     29.05 o 
  -9  -1   1      233.16      219.12     10.38 o 
  -8  -1   1       98.65      106.07      7.42 o 
  -7  -1   1     1684.44     1607.80     44.62 o 
  -6  -1   1     1023.07      916.40     22.08 o 
  -5  -1   1      787.25      850.62     17.01 o 
  -4  -1   1     2703.50     2866.74     16.96 o 
  -3  -1   1     1473.12     1415.40      9.65 o 
  -2  -1   1     2322.70     2312.57     14.81 o 
  -1  -1   1      222.90      221.53      3.46 o 
   0  -1   1     8791.27     9621.27     80.15 o 
   1  -1   1     9277.38     9325.42    127.26 o 
   2  -1   1     2624.83     2700.33     75.20 o 
   3  -1   1     2930.53     3035.50     22.09 o 
   4  -1   1     5210.51     5262.62     78.77 o 
   5  -1   1     2813.21     2794.64     48.44 o 
   6  -1   1       93.49       90.94      3.54 o 
   7  -1   1     4831.65     4786.28     78.30 o 
   8  -1   1     1814.17     1776.03     26.98 o 
   9  -1   1      330.17      304.73     12.02 o 
  10  -1   1       90.04       92.42      8.56 o 
  11  -1   1      993.24      992.62     30.43 o 
 -11   0   1      341.42      352.28     14.78 o 
 -10   0   1      283.56      284.46     22.03 o 
  -9   0   1       76.93       71.78      6.77 o 
  -8   0   1      995.86      926.33     19.26 o 
  -7   0   1     4457.51     4419.09    108.36 o 
  -6   0   1      875.10      912.74     21.46 o 
  -5   0   1     7479.73     7682.28     96.20 o 
  -4   0   1      497.62      451.99      5.79 o 
  -3   0   1       46.26       82.94      3.27 o 
  -2   0   1       78.59      105.59      3.53 o 
  -1   0   1    14794.12    13586.00    149.36 o 
   0   0   1     8893.21     8446.20    138.01 o 
   1   0   1     1663.45     1753.97     34.83 o 
   2   0   1     1150.55     1121.58     11.29 o 
   3   0   1     1847.73     1644.99     15.75 o 
   4   0   1      654.63      633.97      7.05 o 
   5   0   1      741.67      765.85     12.94 o 
   6   0   1     2672.87     2561.81     42.08 o 
   7   0   1     5694.45     5614.24     68.43 o 
   8   0   1      685.07      626.80     16.47 o 
   9   0   1      946.03      875.96     20.81 o 
  10   0   1     1700.78     1599.75     30.14 o 
  11   0   1       65.40       77.61      9.07 o 
 -12   1   1      834.14      859.12     23.73 o 
 -11   1   1       93.46      106.22     11.54 o 
 -10   1   1      180.70      170.49     10.81 o 
  -9   1   1      970.70      907.84     19.75 o 
  -8   1   1      600.25      564.38     23.15 o 
  -7   1   1     1137.26     1163.21     23.34 o 
  -6   1   1      197.44      176.46      4.61 o 
  -5   1   1     7143.83     7054.57     54.19 o 
  -4   1   1     1628.34     1597.70     21.87 o 
  -3   1   1     7297.13     8729.49     67.17 o 
  -2   1   1     7071.11     7277.16    102.88 o 
  -1   1   1    15715.47    14409.43    130.82 o 
   0   1   1     1107.52     1077.46     26.43 o 
   1   1   1       79.19       72.73     14.85 o 
   2   1   1     3728.15     3845.73     25.77 o 
   3   1   1      768.04      744.79      7.35 o 
   4   1   1      308.78      306.22      5.31 o 
   5   1   1     2165.70     2144.74     34.60 o 
   6   1   1     3782.36     3719.61     28.82 o 
   7   1   1       45.43       43.14      5.40 o 
   8   1   1      359.33      355.38     12.89 o 
   9   1   1     1171.79     1125.07     24.58 o 
  10   1   1       57.27       71.77      8.72 o 
 -12   2   1       64.01       79.16      9.01 o 
 -11   2   1      546.69      556.83     52.54 o 
 -10   2   1     1197.03     1171.47     47.37 o 
  -9   2   1      574.09      528.27     14.58 o 
  -8   2   1      131.63      135.28      6.41 o 
  -7   2   1     2189.15     2287.16     28.10 o 
  -6   2   1     9137.36     9396.43    109.64 o 
  -5   2   1     4823.07     5142.95     25.17 o 
  -4   2   1      869.01      800.90      8.69 o 
  -3   2   1    70234.01    64215.63    429.93 o 
  -2   2   1     4294.86     4382.43     80.52 o 
  -1   2   1     4323.08     4770.52     48.14 o 
   0   2   1     4346.20     4595.37     20.87 o 
   1   2   1     2249.96     2338.87     27.59 o 
   2   2   1     1348.72     1372.32     15.52 o 
   3   2   1     4574.71     5479.76     85.08 o 
   4   2   1     1240.62     1198.27     13.63 o 
   5   2   1     2075.63     2011.54     31.10 o 
   6   2   1      669.43      652.57     15.43 o 
   7   2   1      375.60      344.54     12.59 o 
   8   2   1      685.69      658.39     18.08 o 
   9   2   1      498.01      480.05     16.60 o 
  10   2   1       67.00       79.54      8.75 o 
 -13   3   1       23.15       27.92     10.81 o 
 -12   3   1      183.59      177.71     11.06 o 
 -11   3   1     1482.78     1454.70     27.62 o 
 -10   3   1      592.58      578.08     16.10 o 
  -9   3   1      510.79      499.30     29.80 o 
  -8   3   1     1325.35     1329.67     37.65 o 
  -7   3   1     1209.40     1201.63     20.68 o 
  -6   3   1      715.23      819.20     10.23 o 
  -5   3   1     1692.57     1591.69     27.80 o 
  -4   3   1     5022.30     4951.01     84.97 o 
  -3   3   1    12800.54    12350.64    213.87 o 
  -2   3   1     2188.04     2384.24     25.11 o 
  -1   3   1     3408.72     3573.06     35.67 o 
   0   3   1     3784.90     3947.41     20.71 o 
   1   3   1     1539.15     1623.77     16.77 o 
   2   3   1    10921.07    12064.33    100.78 o 
   3   3   1     3316.89     3383.06     77.53 o 
   4   3   1     3455.21     3754.58     46.78 o 
   5   3   1      623.67      669.26     27.67 o 
   6   3   1       94.27       98.53     10.09 o 
   7   3   1     1449.89     1385.51     25.59 o 
   8   3   1      837.55      783.13     20.48 o 
   9   3   1      481.28      478.63     17.12 o 
 -13   4   1      145.33      160.28     15.33 o 
 -12   4   1      597.32      652.39     23.16 o 
 -11   4   1      492.53      505.51     15.93 o 
 -10   4   1       11.42       13.01      4.44 o 
  -9   4   1      639.82      631.91     16.89 o 
  -8   4   1      162.71      162.09      7.99 o 
  -7   4   1      204.48      182.69      6.37 o 
  -6   4   1     1309.05     1210.74     31.22 o 
  -5   4   1     8766.09     8540.95     59.75 o 
  -4   4   1     2251.97     2127.60     37.95 o 
  -3   4   1      466.06      504.78     19.69 o 
  -2   4   1     2013.14     2041.46     44.61 o 
  -1   4   1     3126.97     3043.20     18.27 o 
   0   4   1      146.74      206.92      4.60 o 
   1   4   1    10870.83    12420.51    103.44 o 
   2   4   1     6998.34     7015.85    131.42 o 
   3   4   1      924.61      883.21     15.65 o 
   4   4   1        0.95        4.84      2.03 o 
   5   4   1      259.68      248.85      9.93 o 
   6   4   1     1650.42     1525.62     25.90 o 
   7   4   1      455.45      418.02     14.67 o 
   8   4   1      423.02      393.27     15.29 o 
   9   4   1     1455.33     1422.48     30.47 o 
 -11   5   1       22.95       26.39      5.58 o 
 -10   5   1     1165.02     1145.05     30.31 o 
  -9   5   1      948.60      945.85     21.95 o 
  -8   5   1       32.51       30.09      4.47 o 
  -7   5   1     1515.56     1463.66     18.47 o 
  -6   5   1     2632.45     2569.02     19.16 o 
  -5   5   1     1523.10     1553.47     14.14 o 
  -4   5   1       29.88       30.40      3.08 o 
  -3   5   1     1757.13     1645.67     22.85 o 
  -2   5   1       18.29       10.49      1.90 o 
  -1   5   1      995.89     1053.66     11.19 o 
   0   5   1       45.58       29.71      2.57 o 
   1   5   1     6124.35     6154.55     83.08 o 
   2   5   1     2901.30     3061.17     97.02 o 
   3   5   1      357.28      349.94      7.22 o 
   4   5   1     2037.00     2066.41     66.17 o 
   5   5   1     1002.32      974.74     20.31 o 
   6   5   1      126.55      131.10      8.45 o 
   7   5   1       91.68       97.43      8.72 o 
   8   5   1      720.43      719.48     21.34 o 
 -10   6   1      680.52      700.66     29.18 o 
  -9   6   1       96.62      102.93      6.43 o 
  -8   6   1      753.87      761.41     11.46 o 
  -7   6   1     1092.73     1018.08     14.89 o 
  -6   6   1     1190.69     1203.54     13.41 o 
  -5   6   1        0.96        3.65      1.85 o 
  -4   6   1     2162.03     2224.08     21.34 o 
  -3   6   1     7780.25     8058.54     53.89 o 
  -2   6   1       35.83       44.73      4.07 o 
  -1   6   1      420.65      378.36      7.34 o 
   0   6   1     2063.52     2098.17     40.03 o 
   1   6   1     2180.78     2244.86     19.34 o 
   2   6   1      120.48      130.00      5.62 o 
   3   6   1     1871.65     2044.38     72.85 o 
   4   6   1     3972.73     3810.00     68.11 o 
   5   6   1      164.16      146.26     12.67 o 
   6   6   1      497.33      480.05     16.09 o 
   7   6   1      833.61      822.21     35.83 o 
 -11   7   1     1082.44     1082.57     33.73 o 
 -10   7   1        6.12       11.43      5.16 o 
  -9   7   1     1409.67     1432.44     26.10 o 
  -8   7   1     2172.18     2162.74     48.17 o 
  -7   7   1      125.05      135.59      6.58 o 
  -6   7   1      331.30      321.21      9.06 o 
  -5   7   1     1642.40     1641.49     20.14 o 
  -4   7   1     5713.58     5691.69     39.49 o 
  -3   7   1        0.03        1.45      2.05 o 
  -2   7   1     2230.97     2261.93     19.32 o 
  -1   7   1     3669.49     3752.16     26.02 o 
   0   7   1      571.05      546.82     18.19 o 
   1   7   1      260.23      268.45     11.17 o 
   2   7   1     2817.01     2906.97     55.58 o 
   3   7   1     1732.99     1821.67     40.33 o 
   4   7   1       10.03       16.21      8.47 o 
   5   7   1      546.62      535.58     32.12 o 
   6   7   1     1031.03     1053.58     26.55 o 
   7   7   1       91.97       96.68     14.04 o 
 -12   8   1      146.90      153.66     14.69 o 
 -11   8   1       13.33       19.24      6.23 o 
 -10   8   1      735.20      720.61     19.82 o 
  -9   8   1     1363.07     1364.33     26.46 o 
  -8   8   1      252.64      244.73     17.19 o 
  -7   8   1     1212.20     1200.63     43.50 o 
  -6   8   1      948.25      909.43     20.02 o 
  -5   8   1     1275.65     1273.71     18.99 o 
  -4   8   1       58.12       64.38      5.36 o 
  -3   8   1     2967.57     2910.91     38.41 o 
  -2   8   1     2566.85     2600.17     29.02 o 
  -1   8   1      677.59      676.33     11.30 o 
   0   8   1      900.99      940.25     16.44 o 
   1   8   1     2970.43     3035.27     26.02 o 
   2   8   1      555.57      566.09     12.44 o 
   3   8   1        8.16        8.21      4.22 o 
   4   8   1      597.96      606.10     23.81 o 
   5   8   1      600.77      605.72     18.75 o 
   6   8   1      337.78      389.00     22.76 o 
 -12   9   1        9.10       17.92      8.72 o 
 -11   9   1      308.84      352.96     24.37 o 
 -10   9   1      844.10      835.53     58.51 o 
  -9   9   1       19.52       16.34      5.40 o 
  -8   9   1      812.84      762.11     29.70 o 
  -7   9   1      480.26      468.80     15.79 o 
  -6   9   1     1266.20     1226.37     41.16 o 
  -5   9   1       36.03       39.79      6.20 o 
  -4   9   1     1874.89     1871.85     30.68 o 
  -3   9   1      946.90      894.33     16.78 o 
  -2   9   1      183.07      170.14      7.61 o 
  -1   9   1      936.70      936.34     17.27 o 
   0   9   1     2550.87     2576.70     53.06 o 
   1   9   1      348.77      360.51     13.12 o 
   2   9   1        2.46        7.99      4.11 o 
   3   9   1      110.71      106.05     13.07 o 
   4   9   1     1034.96     1159.24     37.61 o 
 -12  10   1      326.44      359.87     28.81 o 
 -11  10   1      361.17      373.73     16.30 o 
 -10  10   1        9.53       10.38      6.23 o 
  -9  10   1      634.05      617.56     32.93 o 
  -8  10   1     1923.48     1894.43     92.97 o 
  -7  10   1      717.78      689.28     36.88 o 
  -6  10   1       26.33       19.50      5.53 o 
  -5  10   1     1779.80     1781.76     31.74 o 
  -4  10   1      559.36      558.05     17.75 o 
  -3  10   1        0.27        1.81      4.62 o 
  -2  10   1      826.25      799.75     20.57 o 
  -1  10   1     2909.00     2893.99     55.49 o 
   0  10   1      887.11      915.99     26.31 o 
   1  10   1       63.16       65.39      7.79 o 
   2  10   1      482.46      463.08     24.37 o 
   3  10   1     1086.49     1306.29     42.13 o 
 -11  11   1       41.03       21.47     12.11 o 
 -10  11   1      510.49      524.21     19.63 o 
  -9  11   1      740.75      768.41     38.58 o 
  -8  11   1      292.59      289.37     14.35 o 
  -7  11   1      114.31      122.06     10.87 o 
  -6  11   1      784.54      769.33     21.69 o 
  -5  11   1       36.21       43.84     12.11 o 
  -4  11   1      233.22      227.82     12.60 o 
  -3  11   1      230.84      242.05     12.82 o 
  -2  11   1     1572.56     1673.50     48.10 o 
  -1  11   1      598.56      647.19     20.20 o 
   0  11   1      248.50      272.62     17.76 o 
   1  11   1      476.96      455.66     23.08 o 
   3  11   1        1.17       32.77     13.56 o 
  -9  12   1       51.61       51.07      8.96 o 
  -8  12   1      153.09      167.63     23.49 o 
  -7  12   1      720.41      740.84     22.99 o 
  -6  12   1      378.11      362.38     23.40 o 
  -5  12   1       38.02       48.96      8.59 o 
  -4  12   1      430.62      422.09     17.69 o 
  -3  12   1      572.66      593.39     21.05 o 
  -2  12   1      543.14      537.34     19.97 o 
   0  12   1      516.44      530.07     26.63 o 
  -7  13   1      122.87      118.15     16.14 o 
  -6  13   1       61.87       68.43     14.37 o 
  -5  13   1      346.49      388.71     18.15 o 
  -4  13   1      503.70      508.74     20.31 o 
  -3  13   1      189.52      179.61     13.49 o 
  -2  13   1        1.40       -1.78      9.36 o 
   5 -14   2      227.00      198.05     18.88 o 
   1 -13   2      209.19      209.03     22.60 o 
   2 -13   2      541.89      588.82     32.60 o 
   4 -13   2       40.03       59.85      9.33 o 
   5 -13   2       88.68       97.05     11.13 o 
   6 -13   2      889.20      921.32     26.91 o 
   7 -13   2      619.28      612.60     22.06 o 
  -1 -12   2       92.13       99.43     18.24 o 
   0 -12   2      169.89      162.41     13.33 o 
   1 -12   2      421.47      412.41     17.75 o 
   2 -12   2     1050.00     1041.61     27.63 o 
   3 -12   2      267.46      249.74     11.26 o 
   4 -12   2      244.33      227.11     10.45 o 
   5 -12   2      939.62      908.71     25.05 o 
   6 -12   2      316.53      333.49     29.30 o 
   7 -12   2        1.11       -3.19      5.67 o 
   8 -12   2     1678.74     1568.40     57.87 o 
   9 -12   2      447.16      474.24     43.50 o 
  10 -12   2        1.78       12.43     13.40 o 
  -3 -11   2     1306.83     1418.79     45.03 o 
  -2 -11   2      315.22      319.44     15.66 o 
  -1 -11   2        6.75        2.66      5.50 o 
   0 -11   2      408.58      436.15     17.56 o 
   1 -11   2     1427.51     1447.95     39.46 o 
   2 -11   2      846.71      806.97     22.92 o 
   3 -11   2      180.38      182.39      9.23 o 
   4 -11   2     1407.63     1345.15     23.30 o 
   5 -11   2      343.73      330.45     11.75 o 
   6 -11   2       47.58       49.60      6.43 o 
   7 -11   2      301.55      303.40     19.81 o 
   8 -11   2      405.78      388.67     40.19 o 
   9 -11   2      149.99      169.71     19.93 o 
  10 -11   2        8.45        4.69      6.42 o 
  -4 -10   2     1709.36     1699.81     51.97 o 
  -3 -10   2       67.17       66.15      9.23 o 
  -2 -10   2      200.94      214.57     12.15 o 
  -1 -10   2      686.90      664.56     20.45 o 
   0 -10   2     2099.51     2059.05     35.83 o 
   1 -10   2        0.38        2.84      4.78 o 
   2 -10   2      298.82      294.41     10.58 o 
   3 -10   2     1286.18     1229.07     25.28 o 
   4 -10   2     1097.90     1073.49     19.68 o 
   5 -10   2       13.83       13.92      4.20 o 
   6 -10   2      923.38      887.83     18.66 o 
   7 -10   2     1511.54     1496.09     32.11 o 
   8 -10   2      349.92      336.52     12.15 o 
   9 -10   2      101.44      114.17     11.74 o 
  10 -10   2     1149.78     1079.02     36.48 o 
  11 -10   2      165.35      186.27     16.46 o 
  -5  -9   2      564.64      557.35     26.79 o 
  -4  -9   2      835.23      914.71     32.93 o 
  -3  -9   2      321.29      319.16     14.15 o 
  -2  -9   2     2250.18     2269.94     59.80 o 
  -1  -9   2     1725.80     1704.75     30.63 o 
   0  -9   2        0.17        2.66      4.07 o 
   1  -9   2      968.48      950.56     17.53 o 
   2  -9   2     2855.13     2843.79     45.33 o 
   3  -9   2      598.30      583.34     13.62 o 
   4  -9   2      354.87      345.18     10.57 o 
   5  -9   2     3323.11     3160.00     46.59 o 
   6  -9   2     2008.14     1936.53     37.54 o 
   7  -9   2      193.88      191.07     10.26 o 
   8  -9   2      565.68      555.72     14.64 o 
   9  -9   2      913.91      945.39     29.10 o 
  10  -9   2      365.70      382.00     29.05 o 
  11  -9   2       12.08       10.46      6.27 o 
  12  -9   2      392.94      417.73     24.70 o 
  -6  -8   2      393.14      390.65     15.98 o 
  -5  -8   2      165.62      168.47      8.36 o 
  -4  -8   2      981.68      965.68     32.77 o 
  -3  -8   2     1927.12     1935.30     44.87 o 
  -2  -8   2     1075.05     1099.46     23.67 o 
  -1  -8   2      983.94     1000.05     24.61 o 
   0  -8   2        4.06        4.76      3.04 o 
   1  -8   2       38.58       39.17      4.62 o 
   2  -8   2      126.94      134.31      6.51 o 
   3  -8   2      796.76      777.84     18.79 o 
   4  -8   2     3111.25     2898.05     30.56 o 
   5  -8   2     1152.34     1051.56     17.52 o 
   6  -8   2      196.15      213.20     10.80 o 
   7  -8   2      174.41      169.67      7.68 o 
   8  -8   2     1022.65     1050.40     19.17 o 
   9  -8   2      270.47      287.40     31.14 o 
  10  -8   2       86.01       92.03      9.53 o 
  11  -8   2     1124.03     1107.32     66.50 o 
  12  -8   2      835.12      825.75     37.93 o 
  -7  -7   2      251.73      260.59     13.35 o 
  -6  -7   2       25.24       24.60      5.92 o 
  -5  -7   2      269.32      285.29      9.97 o 
  -4  -7   2     1567.42     1566.56     23.72 o 
  -3  -7   2     1873.17     1892.93     48.72 o 
  -2  -7   2     1077.72     1173.47     20.31 o 
  -1  -7   2      198.50      215.32      6.09 o 
   0  -7   2     5659.87     5804.58     48.15 o 
   1  -7   2      213.27      205.77      7.26 o 
   2  -7   2      371.48      390.04      9.71 o 
   3  -7   2     5547.82     5545.65     39.47 o 
   4  -7   2     4531.65     4413.22     47.38 o 
   5  -7   2       84.95       98.43      7.60 o 
   6  -7   2      924.25      955.01     16.48 o 
   7  -7   2     1606.18     1619.84     58.45 o 
   8  -7   2       60.47       63.04      5.76 o 
   9  -7   2      198.23      194.05     10.62 o 
  10  -7   2     1400.09     1389.56     28.82 o 
  11  -7   2      667.06      624.88     20.43 o 
  12  -7   2        0.95        1.78      5.74 o 
  -8  -6   2      400.05      421.28     23.08 o 
  -7  -6   2       40.51       51.98      6.95 o 
  -6  -6   2      493.96      511.84     13.10 o 
  -5  -6   2     3501.96     3491.14     59.46 o 
  -4  -6   2     2106.65     2067.23     58.45 o 
  -3  -6   2       71.38       79.80      5.34 o 
  -2  -6   2      791.35      793.33     16.85 o 
  -1  -6   2     3613.08     3863.19     83.18 o 
   0  -6   2      379.77      390.42     13.02 o 
   1  -6   2      749.20      871.73     17.16 o 
   2  -6   2     2589.38     2551.73     23.47 o 
   3  -6   2     3941.92     3892.19     64.10 o 
   4  -6   2      461.10      497.28     10.48 o 
   5  -6   2     3567.02     3560.20     73.58 o 
   6  -6   2     2491.18     2435.50     25.22 o 
   7  -6   2      200.45      202.90     12.25 o 
   8  -6   2      366.63      375.28     13.81 o 
   9  -6   2      768.50      795.16     20.68 o 
  10  -6   2      615.89      614.32     30.10 o 
  11  -6   2       11.17       10.62      5.53 o 
  12  -6   2      499.19      506.34     28.73 o 
  -8  -5   2        5.46        4.26      4.96 o 
  -7  -5   2      945.19      918.27     21.97 o 
  -6  -5   2     2664.69     2658.73     47.82 o 
  -5  -5   2      821.31      804.11     14.56 o 
  -4  -5   2      985.19      967.89     17.02 o 
  -3  -5   2     1625.90     1714.51     20.31 o 
  -2  -5   2     4872.93     5019.56    104.22 o 
  -1  -5   2       33.32       47.87      3.54 o 
   0  -5   2     2102.05     2274.93     28.27 o 
   1  -5   2     1070.33     1104.13     41.98 o 
   2  -5   2    11354.72    12633.68    247.87 o 
   3  -5   2        0.49        1.92      1.80 o 
   4  -5   2     8205.81     8420.76    116.79 o 
   5  -5   2     7324.73     7371.96     99.25 o 
   6  -5   2      302.33      304.86      8.64 o 
   7  -5   2     2197.23     2189.03     45.15 o 
   8  -5   2      200.65      179.32      7.19 o 
   9  -5   2      913.84      892.19     26.23 o 
  10  -5   2        0.23        3.55      4.68 o 
  11  -5   2      520.15      551.92     18.66 o 
  12  -5   2      392.51      441.13     26.96 o 
  -9  -4   2       22.42       16.63      5.82 o 
  -8  -4   2      173.71      171.75      9.99 o 
  -7  -4   2     1701.06     1682.30     28.30 o 
  -6  -4   2      763.32      756.60     25.97 o 
  -5  -4   2      201.21      188.86      6.95 o 
  -4  -4   2     1768.16     1880.40     21.12 o 
  -3  -4   2     3828.36     4025.81     28.57 o 
  -2  -4   2       58.39       60.23      6.24 o 
  -1  -4   2    10586.32    11739.02    165.46 o 
   0  -4   2     3837.65     4067.47     72.99 o 
   1  -4   2        7.24       22.73      1.89 o 
   2  -4   2       15.84       13.16      3.60 o 
   3  -4   2     1890.10     1910.28     35.46 o 
   4  -4   2     6257.09     6373.81    132.72 o 
   5  -4   2     1303.35     1336.17     22.74 o 
   6  -4   2     4450.21     4552.65     57.22 o 
   7  -4   2     3900.42     3714.87     92.66 o 
   8  -4   2      522.74      508.21     11.03 o 
   9  -4   2       33.19       34.08      4.27 o 
  10  -4   2      561.24      569.12     13.51 o 
  11  -4   2      612.59      614.33     29.38 o 
  12  -4   2        0.37       -2.58      8.55 o 
 -10  -3   2      176.32      159.99     10.90 o 
  -9  -3   2     1037.46     1039.79     31.31 o 
  -8  -3   2     2299.02     2150.04     52.38 o 
  -7  -3   2     1399.01     1369.64     31.06 o 
  -6  -3   2      665.55      670.24     17.52 o 
  -5  -3   2     3762.41     3778.15     29.57 o 
  -4  -3   2      458.51      460.24     18.62 o 
  -3  -3   2      169.20      180.44      7.91 o 
  -2  -3   2     8382.13     9162.17     49.88 o 
  -1  -3   2     4918.20     4907.44     78.40 o 
   0  -3   2      172.24      163.40      3.89 o 
   1  -3   2     2116.40     2141.38     18.10 o 
   2  -3   2     2737.88     2603.28     21.89 o 
   3  -3   2      274.15      231.70      7.34 o 
   4  -3   2      796.50      882.56     11.21 o 
   5  -3   2     2030.56     2071.34     18.98 o 
   6  -3   2     3669.47     3507.27     88.44 o 
   7  -3   2     2730.77     2735.45     24.90 o 
   8  -3   2       34.37       28.19      4.06 o 
   9  -3   2     1520.95     1490.63     20.63 o 
  10  -3   2      326.05      313.14     12.72 o 
  11  -3   2       34.24       24.89      6.20 o 
  12  -3   2       22.57       29.43      7.12 o 
 -10  -2   2      531.04      541.63     18.15 o 
  -9  -2   2      745.54      740.60     19.56 o 
  -8  -2   2      872.64      839.34     19.62 o 
  -7  -2   2      574.10      575.77     12.00 o 
  -6  -2   2     4827.97     4889.51     93.23 o 
  -5  -2   2     2044.61     2036.33     21.38 o 
  -4  -2   2      191.74      209.07      5.78 o 
  -3  -2   2     1570.89     1537.89     14.43 o 
  -2  -2   2     3308.91     3440.71     58.83 o 
  -1  -2   2      888.26      980.64     17.52 o 
   0  -2   2     5436.61     5925.87     82.10 o 
   1  -2   2     7705.28     8146.34     96.15 o 
   2  -2   2     2015.07     1911.71     30.80 o 
   3  -2   2      828.66      879.60      8.30 o 
   4  -2   2      850.35      825.70     15.33 o 
   5  -2   2     1897.83     1963.77     39.88 o 
   6  -2   2     2218.01     2207.83     34.97 o 
   7  -2   2      364.17      380.29      9.22 o 
   8  -2   2     2549.70     2524.17     48.91 o 
   9  -2   2     1412.63     1370.95     26.46 o 
  10  -2   2       71.75       77.25     22.84 o 
  11  -2   2      323.01      348.90     14.85 o 
  12  -2   2      738.78      754.91     30.35 o 
 -11  -1   2      939.69      953.26     24.82 o 
 -10  -1   2      312.42      308.61     15.98 o 
  -9  -1   2        6.53        4.28      3.77 o 
  -8  -1   2      512.51      519.60     20.85 o 
  -7  -1   2     2694.29     2642.58     75.02 o 
  -6  -1   2     3891.59     3849.98     61.28 o 
  -5  -1   2      144.17      173.13      5.50 o 
  -4  -1   2     2578.94     2486.09     27.80 o 
  -3  -1   2     6605.92     6594.65     32.78 o 
  -2  -1   2     1260.21     1534.07     12.12 o 
  -1  -1   2      233.81      244.14      4.07 o 
   0  -1   2     6245.60     6771.33     64.49 o 
   1  -1   2     5051.90     5206.42     39.77 o 
   2  -1   2      769.01      799.29     24.46 o 
   3  -1   2       11.42       48.69      2.19 o 
   4  -1   2     4131.26     4136.70     48.25 o 
   5  -1   2     2439.87     2689.60     33.58 o 
   6  -1   2      714.14      670.60     18.21 o 
   7  -1   2     2911.25     2841.73     27.18 o 
   8  -1   2      663.26      654.77     18.47 o 
   9  -1   2      172.49      154.49      9.00 o 
  10  -1   2      415.76      381.09     25.02 o 
  11  -1   2     1641.06     1609.92     32.22 o 
 -11   0   2      146.52      165.33     10.38 o 
 -10   0   2       37.05       44.71      6.44 o 
  -9   0   2     1086.30     1017.29     21.33 o 
  -8   0   2     1286.49     1303.42     30.52 o 
  -7   0   2     2783.45     2720.89     24.73 o 
  -6   0   2      382.09      412.68      8.70 o 
  -5   0   2     3495.24     3453.64     28.59 o 
  -4   0   2     3368.94     3269.91     34.74 o 
  -3   0   2      830.48      755.02      6.76 o 
  -2   0   2     2732.16     2836.70     32.10 o 
  -1   0   2    13871.00    13111.51    247.96 o 
   0   0   2     2326.06     2478.26     41.10 o 
   1   0   2     1464.39     1597.96     48.93 o 
   2   0   2    14697.30    15064.51    301.65 o 
   3   0   2     6596.67     6736.51     43.92 o 
   4   0   2     1301.79     1392.34     28.41 o 
   5   0   2     1288.05     1233.79     10.85 o 
   6   0   2     3658.76     3569.29     51.14 o 
   7   0   2      404.51      377.89     10.70 o 
   8   0   2       81.02       90.42      9.28 o 
   9   0   2     1733.37     1659.48     29.67 o 
  10   0   2      278.01      281.15     13.35 o 
  11   0   2      110.14      121.94     10.75 o 
 -12   1   2      355.93      410.08     16.49 o 
 -11   1   2        0.10       -0.29      4.55 o 
 -10   1   2      838.25      829.70     30.99 o 
  -9   1   2      421.09      422.39     16.35 o 
  -8   1   2     1282.03     1295.94     32.15 o 
  -7   1   2      697.38      692.35     11.86 o 
  -6   1   2     2939.58     2864.81     25.80 o 
  -5   1   2     3114.99     3041.06     46.60 o 
  -4   1   2      666.81      691.07     13.49 o 
  -3   1   2      331.21      417.01     10.67 o 
  -2   1   2    21449.67    20861.68    138.53 o 
  -1   1   2     4669.11     4405.91     93.29 o 
   0   1   2     2741.62     2783.64     46.19 o 
   1   1   2    15804.91    16143.17    282.24 o 
   2   1   2     7894.40     8265.05     63.11 o 
   3   1   2     1255.78     1392.76     23.42 o 
   4   1   2      320.91      315.53     13.80 o 
   5   1   2     2101.25     2003.81     20.10 o 
   6   1   2     2350.77     2330.51     41.26 o 
   7   1   2       38.15       38.42      5.57 o 
   8   1   2     2960.92     2809.83     43.26 o 
   9   1   2     1246.65     1196.09     26.03 o 
  10   1   2        9.67       11.52     10.25 o 
 -12   2   2        0.04       10.06      5.31 o 
 -11   2   2      698.74      707.26     41.72 o 
 -10   2   2      851.18      828.82     27.04 o 
  -9   2   2      161.49      160.00      8.47 o 
  -8   2   2      663.57      663.87     16.89 o 
  -7   2   2     1766.25     1735.47     16.82 o 
  -6   2   2     1213.36     1111.20     12.74 o 
  -5   2   2       69.28       64.43      3.21 o 
  -4   2   2     3345.48     3452.00     18.52 o 
  -3   2   2    13908.84    14308.27     49.63 o 
  -2   2   2     9387.18    10161.01     75.59 o 
  -1   2   2      140.05      173.53      3.63 o 
   0   2   2     8477.08     8561.55     93.12 o 
   1   2   2    10009.95    10324.98     52.11 o 
   2   2   2      180.15      216.04      4.32 o 
   3   2   2     2356.44     2472.89     44.36 o 
   4   2   2     6689.13     7095.24    215.60 o 
   5   2   2     1341.02     1300.97     19.48 o 
   6   2   2      436.41      445.22     10.48 o 
   7   2   2     2429.28     2268.18     32.48 o 
   8   2   2      763.44      705.22     19.04 o 
   9   2   2      100.88       89.17      8.73 o 
  10   2   2      333.62      333.09     15.21 o 
 -12   3   2      603.80      595.05     22.11 o 
 -11   3   2      503.16      524.13     16.41 o 
 -10   3   2      795.49      802.72     19.93 o 
  -9   3   2        5.37        3.19      3.81 o 
  -8   3   2     1690.76     1615.34     36.08 o 
  -7   3   2     2049.62     1965.58     24.70 o 
  -6   3   2      738.56      834.00     18.17 o 
  -5   3   2     2866.58     2782.74     32.34 o 
  -4   3   2    18741.25    19442.11     67.31 o 
  -3   3   2       21.07       63.43     25.39 o 
  -2   3   2      728.69      702.68     14.00 o 
  -1   3   2      490.56      454.32      8.87 o 
   0   3   2     4278.88     4446.70     36.72 o 
   1   3   2       81.09      119.48      3.98 o 
   2   3   2     9135.06     9975.47    116.92 o 
   3   3   2     3804.90     3910.38     91.46 o 
   4   3   2      626.79      632.45     13.20 o 
   5   3   2       25.84       35.02      3.87 o 
   6   3   2      597.14      575.65     15.64 o 
   7   3   2      787.59      685.28     18.07 o 
   8   3   2       21.60       18.40      5.08 o 
   9   3   2      721.31      694.41     21.11 o 
 -13   4   2      402.82      450.98     23.57 o 
 -12   4   2      980.27     1001.22     32.77 o 
 -11   4   2      311.55      316.06     12.69 o 
 -10   4   2      763.84      791.61     35.62 o 
  -9   4   2     1805.81     1830.07     47.88 o 
  -8   4   2     1308.26     1291.05     34.67 o 
  -7   4   2      234.16      232.41      8.60 o 
  -6   4   2     4838.64     4881.03     56.38 o 
  -5   4   2     6631.06     6597.66     66.23 o 
  -4   4   2        9.15        8.58      4.08 o 
  -3   4   2     2676.03     2564.77     38.95 o 
  -2   4   2      321.68      284.12      8.56 o 
  -1   4   2     1211.22     1206.59     24.16 o 
   0   4   2     2554.17     2986.28     25.80 o 
   1   4   2     1086.22      989.47     20.15 o 
   2   4   2     1763.14     1647.04     41.00 o 
   3   4   2     2209.21     2330.58     56.14 o 
   4   4   2       37.26       34.10      3.56 o 
   5   4   2      252.56      271.88     10.50 o 
   6   4   2     1702.63     1544.65     54.31 o 
   7   4   2        4.81        5.32      5.08 o 
   8   4   2      907.74      872.68     22.66 o 
 -12   5   2        2.31       -5.00      6.94 o 
 -11   5   2      912.41      873.23     27.44 o 
 -10   5   2     1389.70     1379.61     29.22 o 
  -9   5   2       88.62       86.71      5.01 o 
  -8   5   2       40.83       51.53      5.46 o 
  -7   5   2      595.77      558.10     11.45 o 
  -6   5   2     5495.46     5181.78     42.91 o 
  -5   5   2     2605.08     2631.37     40.89 o 
  -4   5   2     3633.79     3667.98     22.93 o 
  -3   5   2     7846.13     7986.94     44.68 o 
  -2   5   2     1912.59     1998.85     22.85 o 
  -1   5   2      874.98      905.26     23.00 o 
   0   5   2     3084.99     3284.77     51.40 o 
   1   5   2     3661.48     3989.65     54.84 o 
   2   5   2      918.82      968.41     18.83 o 
   3   5   2       83.78       88.98      4.68 o 
   4   5   2     1788.62     1880.48     27.45 o 
   5   5   2     1346.52     1258.00     24.21 o 
   6   5   2        5.06        7.89      4.22 o 
   7   5   2      622.00      621.07     18.77 o 
   8   5   2     1685.95     1564.83     31.83 o 
 -11   6   2      493.03      524.74     24.05 o 
 -10   6   2      223.26      240.36     11.22 o 
  -9   6   2      531.63      512.38     19.46 o 
  -8   6   2     2016.16     1968.59     31.30 o 
  -7   6   2      181.46      181.51     10.34 o 
  -6   6   2      363.79      345.31      7.90 o 
  -5   6   2     1106.79     1153.33     13.26 o 
  -4   6   2     4344.12     4361.97     27.49 o 
  -3   6   2      692.79      669.12     10.14 o 
  -2   6   2     2055.17     2254.06     26.03 o 
  -1   6   2     4996.09     5041.51     51.62 o 
   0   6   2     1858.30     1905.93     20.67 o 
   1   6   2      194.15      208.45      6.23 o 
   2   6   2      372.57      369.01      8.95 o 
   3   6   2     1715.62     1713.74     41.71 o 
   4   6   2      850.64      778.10     18.38 o 
   5   6   2      353.98      298.27     12.26 o 
   6   6   2     1268.37     1198.39     25.51 o 
   7   6   2      969.36      944.54     24.07 o 
 -11   7   2      124.44      135.32     10.58 o 
 -10   7   2      598.62      593.95     39.55 o 
  -9   7   2     1230.99     1221.81     52.05 o 
  -8   7   2      656.00      626.95     22.60 o 
  -7   7   2        0.33        4.35      3.82 o 
  -6   7   2        4.49        6.44      2.88 o 
  -5   7   2      473.53      465.60     13.49 o 
  -4   7   2     1035.78      993.81     17.87 o 
  -3   7   2      538.86      490.26      9.28 o 
  -2   7   2     4991.53     4910.45     34.61 o 
  -1   7   2     4601.73     4738.83     74.34 o 
   0   7   2        0.83        5.10      2.29 o 
   1   7   2      406.64      420.37      9.15 o 
   2   7   2      587.26      645.04     12.60 o 
   3   7   2      482.23      470.81     14.20 o 
   4   7   2      350.88      358.10     13.47 o 
   5   7   2      684.52      743.69     29.94 o 
   6   7   2      871.82      812.76     22.25 o 
 -12   8   2       17.65       26.47     11.62 o 
 -11   8   2       69.25       82.90      9.39 o 
 -10   8   2      911.22      896.35     57.22 o 
  -9   8   2     1687.04     1754.41     30.97 o 
  -8   8   2       25.58       32.24      5.93 o 
  -7   8   2      246.69      248.50     11.23 o 
  -6   8   2     1535.32     1543.54     27.09 o 
  -5   8   2       58.12       52.61      6.50 o 
  -4   8   2      270.41      245.94     10.72 o 
  -3   8   2     2697.83     2628.42     27.61 o 
  -2   8   2     3384.84     3311.18     26.46 o 
  -1   8   2      470.23      452.10     10.30 o 
   0   8   2     1043.47     1102.47     17.96 o 
   1   8   2     2797.83     2744.55     28.14 o 
   2   8   2      485.11      468.45     11.45 o 
   3   8   2      721.30      705.91     18.37 o 
   4   8   2     1309.01     1334.36     26.71 o 
   5   8   2      742.06      721.03     26.31 o 
   6   8   2       51.86       40.84     11.14 o 
 -12   9   2      483.26      541.04     34.70 o 
 -11   9   2      812.91      864.93     36.16 o 
 -10   9   2      580.96      600.82     19.33 o 
  -9   9   2      119.49      125.16     10.61 o 
  -8   9   2      576.55      582.82     18.11 o 
  -7   9   2     1344.15     1335.05     33.09 o 
  -6   9   2      404.81      406.73     16.22 o 
  -5   9   2      572.68      539.69     16.71 o 
  -4   9   2     2522.13     2524.68     36.92 o 
  -3   9   2     1008.56      946.05     21.95 o 
  -2   9   2       19.33       20.47      5.41 o 
  -1   9   2     3834.05     3857.53     69.73 o 
   0   9   2      964.48      987.60     20.30 o 
   1   9   2      128.68      137.80      9.85 o 
   2   9   2      128.49      136.39     12.43 o 
   3   9   2      892.40      964.82     22.75 o 
   4   9   2      274.77      285.05     13.34 o 
   5   9   2        1.75       20.98     10.33 o 
 -12  10   2      374.18      422.54     26.47 o 
 -11  10   2      284.57      296.87     14.85 o 
 -10  10   2      424.84      439.34     17.60 o 
  -9  10   2      657.05      640.02     50.12 o 
  -8  10   2      806.22      838.27     22.92 o 
  -7  10   2      167.66      160.92     17.92 o 
  -6  10   2      582.64      564.26     17.97 o 
  -5  10   2     1703.03     1719.18     44.06 o 
  -4  10   2      101.98      112.68      9.83 o 
  -3  10   2       84.43       84.12     12.11 o 
  -2  10   2     2539.33     2363.52     63.27 o 
  -1  10   2      827.49      910.51     35.51 o 
   0  10   2        5.34       10.48      5.46 o 
   1  10   2       91.00       78.77     11.62 o 
   3  10   2      649.71      746.68     30.18 o 
 -11  11   2       34.51       35.74     17.27 o 
 -10  11   2      200.77      259.53     22.03 o 
  -9  11   2      820.81      848.98     40.43 o 
  -8  11   2       64.23       60.67     11.06 o 
  -7  11   2      556.29      550.47     47.54 o 
  -6  11   2      745.91      747.25     25.18 o 
  -5  11   2       31.06       36.42      7.23 o 
  -4  11   2      161.26      169.10     11.30 o 
  -3  11   2     1381.28     1322.04     29.47 o 
  -2  11   2     1202.21     1182.10     70.78 o 
  -1  11   2       15.58        4.23      6.55 o 
  -9  12   2       17.82       21.03      7.47 o 
  -8  12   2      936.90      934.40     26.51 o 
  -7  12   2      984.96      996.22     26.91 o 
  -6  12   2        1.93        5.97      6.33 o 
  -5  12   2       58.26       74.19      9.58 o 
  -4  12   2      882.81      909.23     26.06 o 
  -3  12   2     1050.84     1010.70     56.09 o 
  -2  12   2        3.30        0.52      6.54 o 
  -1  12   2      512.04      511.02     26.31 o 
  -6  13   2      106.22      112.68     17.11 o 
  -5  13   2      903.44      913.58     27.11 o 
  -4  13   2      710.05      708.98     24.24 o 
  -3  13   2        5.54        7.11      8.55 o 
  -2  13   2      143.91      167.54     19.53 o 
   1 -13   3       32.98       67.15     16.14 o 
   2 -13   3      995.11     1010.91     43.74 o 
   3 -13   3      452.13      451.95     29.54 o 
   4 -13   3       14.15       36.80     13.40 o 
   5 -13   3      222.91      226.83     11.26 o 
   6 -13   3      322.37      338.89     16.78 o 
   7 -13   3      590.36      571.07     28.57 o 
   0 -12   3       27.21       23.49      7.41 o 
   1 -12   3     1644.95     1642.50     52.62 o 
   2 -12   3      939.81      885.33     26.01 o 
   3 -12   3        0.02        1.86      5.81 o 
   4 -12   3      773.48      734.42     18.53 o 
   5 -12   3      658.39      663.51     17.63 o 
   6 -12   3      268.38      265.30     15.57 o 
   7 -12   3       16.67       19.22      6.20 o 
   8 -12   3      368.14      377.06     31.88 o 
   9 -12   3      329.01      405.46     26.96 o 
  -2 -11   3      137.14      131.02     12.27 o 
  -1 -11   3      286.21      276.99     14.77 o 
   0 -11   3     1013.34     1011.92     30.35 o 
   1 -11   3      631.55      590.56     20.38 o 
   2 -11   3       54.59       48.07     14.37 o 
   3 -11   3     2344.05     2244.21     30.71 o 
   4 -11   3     2100.04     2038.09     29.10 o 
   5 -11   3      656.03      606.50     15.82 o 
   6 -11   3      357.62      348.81     12.71 o 
   7 -11   3     1497.16     1488.24     41.33 o 
   8 -11   3      292.93      315.82     12.57 o 
   9 -11   3        9.32        5.76      5.53 o 
  -4 -10   3      367.06      373.18     23.24 o 
  -3 -10   3      123.00      113.98     11.28 o 
  -2 -10   3       47.16       47.06      7.76 o 
  -1 -10   3      832.50      818.77     29.86 o 
   0 -10   3      589.57      593.90     19.66 o 
   1 -10   3      373.14      356.78     36.88 o 
   2 -10   3     2038.68     1967.00     54.53 o 
   3 -10   3     2304.33     2277.52     29.37 o 
   4 -10   3       33.63       31.20      5.60 o 
   5 -10   3     1515.33     1481.04     24.13 o 
   6 -10   3      464.32      472.42     35.03 o 
   7 -10   3       51.44       57.03      6.72 o 
   8 -10   3      255.70      241.95     10.53 o 
   9 -10   3      371.44      420.02     14.62 o 
  10 -10   3      866.67      912.03     59.32 o 
  11 -10   3        6.10       -5.81     10.01 o 
  -5  -9   3      752.21      779.38     23.47 o 
  -4  -9   3       28.37       35.90      7.23 o 
  -3  -9   3      147.71      150.58     10.84 o 
  -2  -9   3     1332.73     1310.97     27.88 o 
  -1  -9   3      789.62      744.82     20.70 o 
   0  -9   3      222.24      231.59     11.61 o 
   1  -9   3     1546.82     1524.09     49.40 o 
   2  -9   3     1335.44     1328.04     21.02 o 
   3  -9   3       14.63       15.15      3.70 o 
   4  -9   3      283.86      265.03      9.56 o 
   5  -9   3     1096.60     1032.85     18.56 o 
   6  -9   3      522.84      525.33     13.88 o 
   7  -9   3        7.54       12.14      4.52 o 
   8  -9   3      271.11      272.71     11.81 o 
   9  -9   3     2144.90     2093.72     89.82 o 
  10  -9   3       20.90       21.37      6.57 o 
  11  -9   3      337.39      363.67     37.77 o 
  12  -9   3      494.86      617.07     34.22 o 
  -6  -8   3      348.29      322.17     21.31 o 
  -5  -8   3       11.91       14.22      6.29 o 
  -4  -8   3      905.72      876.13     31.31 o 
  -3  -8   3     2227.25     2221.31     35.53 o 
  -2  -8   3      168.24      160.51      9.96 o 
  -1  -8   3       60.69       61.49      7.03 o 
   0  -8   3      100.33      114.97     16.71 o 
   1  -8   3     1799.62     1832.32     23.03 o 
   2  -8   3     1805.37     1798.29     30.63 o 
   3  -8   3     2036.18     1977.53     24.15 o 
   4  -8   3     3608.88     3485.52     33.13 o 
   5  -8   3     1455.45     1366.73     32.59 o 
   6  -8   3       93.98       95.87      6.91 o 
   7  -8   3      528.19      519.32     15.39 o 
   8  -8   3      130.69      136.97      7.82 o 
   9  -8   3       17.46       18.94      5.66 o 
  10  -8   3      120.26      125.78     10.90 o 
  11  -8   3      872.85      913.13     71.34 o 
  12  -8   3      247.69      280.62     24.53 o 
  -7  -7   3      947.46     1035.27     68.36 o 
  -6  -7   3      116.75      131.49      8.39 o 
  -5  -7   3     2219.48     2281.77     61.80 o 
  -4  -7   3     2804.46     2815.60     55.06 o 
  -3  -7   3      217.24      210.77      9.57 o 
  -2  -7   3     1100.87     1143.36     41.68 o 
  -1  -7   3     3451.03     3433.64     91.68 o 
   0  -7   3     1058.50     1095.66     17.04 o 
   1  -7   3       13.24       13.67      3.11 o 
   2  -7   3     3011.60     3019.29     28.08 o 
   3  -7   3     4933.64     4716.89     85.03 o 
   4  -7   3     2194.16     2190.65     27.58 o 
   5  -7   3      575.85      526.08     13.82 o 
   6  -7   3     1070.14     1001.70     27.36 o 
   7  -7   3     1067.13     1066.81     18.24 o 
   8  -7   3      202.31      217.33     10.90 o 
   9  -7   3      376.49      397.14     15.51 o 
  10  -7   3     1716.00     1718.58    142.28 o 
  11  -7   3      822.43      806.99     60.45 o 
  12  -7   3       59.07       71.00      9.81 o 
  -8  -6   3       86.12      110.89     15.01 o 
  -7  -6   3      150.96      151.15     12.75 o 
  -6  -6   3      684.28      691.11     15.40 o 
  -5  -6   3      834.15      838.58     15.99 o 
  -4  -6   3      515.65      502.65     11.72 o 
  -3  -6   3       59.13       74.94      5.32 o 
  -2  -6   3     2002.47     2163.57     58.19 o 
  -1  -6   3      903.04      968.48     20.11 o 
   0  -6   3      331.97      355.16      7.92 o 
   1  -6   3     1867.59     1973.05     47.03 o 
   2  -6   3     1530.92     1425.36     23.30 o 
   3  -6   3     2639.80     2818.83     25.87 o 
   4  -6   3        3.06        7.59      2.61 o 
   5  -6   3     6326.07     6467.87    119.24 o 
   6  -6   3     2286.46     2314.87     60.28 o 
   7  -6   3       94.08      106.70     10.31 o 
   8  -6   3     1250.69     1269.15     25.74 o 
   9  -6   3     2116.42     2116.09     41.08 o 
  10  -6   3      211.15      211.65     11.76 o 
  11  -6   3      142.00      188.04     20.01 o 
  12  -6   3      474.66      466.82     20.18 o 
  -8  -5   3       20.42       21.06      5.69 o 
  -7  -5   3      644.87      639.71     18.67 o 
  -6  -5   3     1871.31     1891.41     29.68 o 
  -5  -5   3      172.32      183.41      7.31 o 
  -4  -5   3       65.69       73.71      6.51 o 
  -3  -5   3     4989.27     5073.51     35.18 o 
  -2  -5   3     1351.79     1463.38     23.97 o 
  -1  -5   3      563.88      623.22      8.55 o 
   0  -5   3     7203.95     8155.73    211.89 o 
   1  -5   3     4162.56     4522.80     65.26 o 
   2  -5   3     1438.44     1511.14     16.79 o 
   3  -5   3     1990.16     2192.75     42.08 o 
   4  -5   3     3212.19     3038.27     24.56 o 
   5  -5   3      632.05      590.42     11.56 o 
   6  -5   3      817.62      816.66     25.32 o 
   7  -5   3     2572.66     2559.27     68.39 o 
   8  -5   3     1223.61     1167.31     23.99 o 
   9  -5   3      462.58      452.78     15.76 o 
  10  -5   3      266.05      264.55     14.53 o 
  11  -5   3      583.03      643.78     21.00 o 
  12  -5   3      284.21      309.42     23.73 o 
  -9  -4   3       44.02       53.79      7.75 o 
  -8  -4   3     1534.78     1522.39     41.00 o 
  -7  -4   3     4320.16     4262.95     90.79 o 
  -6  -4   3       43.78       40.90      5.46 o 
  -5  -4   3       37.79       34.49      5.68 o 
  -4  -4   3      728.04      748.00     12.69 o 
  -3  -4   3     1886.77     1822.89     37.95 o 
  -2  -4   3      575.95      672.90      9.03 o 
  -1  -4   3     5321.32     5755.26    113.44 o 
   0  -4   3     8167.04     9055.30     98.48 o 
   1  -4   3     5956.78     6968.01     31.19 o 
   2  -4   3      797.18      819.78      8.76 o 
   3  -4   3      737.73      706.21     15.75 o 
   4  -4   3     1361.44     1382.14     14.28 o 
   5  -4   3     2168.15     2247.66     42.50 o 
   6  -4   3     3560.48     3554.15    109.45 o 
   7  -4   3     1464.33     1362.57     31.02 o 
   8  -4   3      383.86      389.90     10.90 o 
   9  -4   3      295.06      292.62      9.42 o 
  10  -4   3      296.24      314.14     14.10 o 
  11  -4   3      283.62      294.25     21.79 o 
 -10  -3   3      458.03      462.59     17.40 o 
  -9  -3   3     1362.70     1375.98     27.79 o 
  -8  -3   3     2259.48     2273.82     86.64 o 
  -7  -3   3        0.79        0.84      2.89 o 
  -6  -3   3      825.30      806.75     34.36 o 
  -5  -3   3     2103.20     2099.29     23.63 o 
  -4  -3   3      217.29      204.18      6.23 o 
  -3  -3   3     1037.41     1104.65     17.93 o 
  -2  -3   3     8286.11     9114.14    100.37 o 
  -1  -3   3    12832.69    14765.51    135.38 o 
   0  -3   3     3847.27     4460.79     78.26 o 
   1  -3   3     3682.34     4215.35     36.83 o 
   2  -3   3     5976.42     6335.24     41.28 o 
   3  -3   3     1152.51     1251.52     21.18 o 
   4  -3   3     1219.57     1331.00     17.72 o 
   5  -3   3     3978.92     3985.19     90.04 o 
   6  -3   3     3257.54     3343.01    109.51 o 
   7  -3   3      137.44      156.02      6.26 o 
   8  -3   3      516.50      541.87     12.10 o 
   9  -3   3     1283.64     1289.85     20.11 o 
  10  -3   3      239.69      229.43     12.49 o 
  11  -3   3      173.10      153.03     10.95 o 
 -10  -2   3      563.01      577.49     18.53 o 
  -9  -2   3     1355.93     1356.73     60.29 o 
  -8  -2   3      135.50      131.31      7.82 o 
  -7  -2   3     2873.20     2834.58     53.74 o 
  -6  -2   3     2993.96     2973.79     26.94 o 
  -5  -2   3       61.51       54.58      4.67 o 
  -4  -2   3     4998.71     5390.36     40.16 o 
  -3  -2   3     5809.77     5836.00     34.49 o 
  -2  -2   3       45.56      104.32     57.34 o 
  -1  -2   3     1742.08     1947.88     12.20 o 
   0  -2   3     4478.56     4862.85     35.57 o 
   1  -2   3    10390.00    11045.84    111.50 o 
   2  -2   3     4278.28     4620.90     23.13 o 
   3  -2   3     2415.58     2613.67     43.50 o 
   4  -2   3     5189.25     5493.95    111.94 o 
   5  -2   3      823.72      760.09     14.98 o 
   6  -2   3       13.07       14.26      2.55 o 
   7  -2   3     2108.91     2068.25     23.04 o 
   8  -2   3     2552.29     2576.82     45.29 o 
   9  -2   3       38.30       36.04      4.77 o 
  10  -2   3       74.50       74.89      8.13 o 
  11  -2   3      586.61      579.85     35.27 o 
 -11  -1   3      748.31      812.92     22.37 o 
 -10  -1   3      392.44      359.71     14.03 o 
  -9  -1   3       74.39       77.54      6.25 o 
  -8  -1   3     1327.12     1322.53     34.53 o 
  -7  -1   3     1364.30     1311.30     17.83 o 
  -6  -1   3      380.30      373.99      8.88 o 
  -5  -1   3     2069.92     2073.86     21.44 o 
  -4  -1   3     4329.05     4193.86     45.47 o 
  -3  -1   3      512.77      450.32      7.42 o 
  -2  -1   3     2853.70     3020.85     40.61 o 
  -1  -1   3     2065.24     2093.86     27.98 o 
   0  -1   3     4797.02     5275.95     36.27 o 
   1  -1   3     1699.33     1748.71     27.00 o 
   2  -1   3        9.67       13.88      3.10 o 
   3  -1   3       90.99       53.63      3.57 o 
   4  -1   3     8691.58     9263.74    199.90 o 
   5  -1   3       36.66       38.65      3.57 o 
   6  -1   3     2448.90     2444.67     46.65 o 
   7  -1   3     3459.82     3404.01     44.29 o 
   8  -1   3      131.39      133.30     11.37 o 
   9  -1   3        4.10        5.61      4.22 o 
  10  -1   3     1037.30     1046.39     24.89 o 
  11  -1   3      631.20      646.27     34.14 o 
 -12   0   3      564.57      586.40     27.92 o 
 -11   0   3      367.40      369.98     14.89 o 
 -10   0   3        5.15       11.81      4.51 o 
  -9   0   3      872.79      890.12     40.58 o 
  -8   0   3     1598.90     1552.11     33.52 o 
  -7   0   3      114.99      111.48      5.35 o 
  -6   0   3      989.84      964.45     13.56 o 
  -5   0   3     5500.89     5576.18     27.01 o 
  -4   0   3     1015.26      963.84      8.88 o 
  -3   0   3     2790.79     2925.64     36.74 o 
  -2   0   3     1346.32     1256.55     31.17 o 
  -1   0   3     2294.10     2187.37     12.77 o 
   0   0   3      189.82      197.78      3.64 o 
   1   0   3      310.78      270.27      8.50 o 
   2   0   3     2638.40     2554.13     66.39 o 
   3   0   3     6325.92     6456.87     57.64 o 
   4   0   3      180.91      186.90      6.23 o 
   5   0   3     2116.12     2121.92     26.80 o 
   6   0   3     5089.69     5079.83     51.23 o 
   7   0   3       20.02       23.74      5.98 o 
   8   0   3      316.62      288.69     11.83 o 
   9   0   3     1419.80     1359.82     27.19 o 
  10   0   3      482.79      490.84     18.00 o 
 -12   1   3      182.28      177.38     10.96 o 
 -11   1   3       72.31       93.94      8.56 o 
 -10   1   3      498.74      504.18     15.46 o 
  -9   1   3     1357.99     1447.71     47.03 o 
  -8   1   3      613.03      625.70     17.48 o 
  -7   1   3     2455.42     2393.96     22.95 o 
  -6   1   3     4361.37     4324.57     34.13 o 
  -5   1   3      552.61      543.41      7.35 o 
  -4   1   3       36.37       31.18      2.19 o 
  -3   1   3     4011.25     3929.59     34.76 o 
  -2   1   3     4581.85     4427.87     55.35 o 
  -1   1   3     5560.60     5654.52     55.84 o 
   0   1   3     4080.71     4156.18     36.46 o 
   1   1   3    10651.25    10618.40     58.68 o 
   2   1   3     4170.61     4481.73     28.98 o 
   3   1   3      494.90      513.58      9.66 o 
   4   1   3     2163.31     2314.49     26.14 o 
   5   1   3     1512.67     1517.22     22.81 o 
   6   1   3     1837.81     1732.78     31.74 o 
   7   1   3      844.82      802.18     15.23 o 
   8   1   3     5198.99     4941.98     52.29 o 
   9   1   3      273.54      269.11     12.97 o 
  10   1   3       17.97       34.65     10.73 o 
 -12   2   3      393.93      385.12     21.47 o 
 -11   2   3      667.91      672.82     34.62 o 
 -10   2   3      813.32      825.95     59.85 o 
  -9   2   3        1.54        4.57      2.77 o 
  -8   2   3      509.49      481.90     16.72 o 
  -7   2   3      953.70      892.22     16.15 o 
  -6   2   3     1397.80     1316.68     20.55 o 
  -5   2   3      734.28      666.90     14.07 o 
  -4   2   3    13486.30    13618.34    145.66 o 
  -3   2   3     1099.84     1016.85      8.28 o 
  -2   2   3      605.88      666.72     11.44 o 
  -1   2   3     1587.47     1463.38     17.07 o 
   0   2   3     2175.87     2154.48     57.13 o 
   1   2   3     1509.99     1525.64     18.08 o 
   2   2   3     1632.87     1577.80     53.21 o 
   3   2   3     4172.23     4128.97     30.54 o 
   4   2   3     2061.91     2095.58     22.18 o 
   5   2   3       33.66       51.57     18.24 o 
   6   2   3      816.54      777.86     14.58 o 
   7   2   3     1396.65     1280.18     24.87 o 
   8   2   3      264.36      264.95     12.29 o 
   9   2   3      161.54      155.37     10.16 o 
 -12   3   3      760.57      707.30     28.09 o 
 -11   3   3      782.85      797.53     28.09 o 
 -10   3   3       20.37       25.78      4.31 o 
  -9   3   3      612.05      604.19     14.54 o 
  -8   3   3      767.76      733.34     11.63 o 
  -7   3   3      189.88      177.44      5.11 o 
  -6   3   3      913.29     1001.73     11.49 o 
  -5   3   3    25176.36    25770.95     94.39 o 
  -4   3   3     8326.92     8383.11     86.99 o 
  -3   3   3      358.20      364.27      7.92 o 
  -2   3   3     1135.37     1026.15     15.16 o 
  -1   3   3     3061.69     2944.22     68.17 o 
   0   3   3     2046.49     2199.71     43.66 o 
   1   3   3      336.36      320.84      9.85 o 
   2   3   3     6338.71     6452.11     88.02 o 
   3   3   3     5823.29     6110.21    101.66 o 
   4   3   3        1.77       32.65     18.62 o 
   5   3   3     1608.99     1573.35     20.47 o 
   6   3   3     2181.44     2001.24     30.35 o 
   7   3   3       75.62       73.86      7.30 o 
   8   3   3       42.17       32.67      5.82 o 
   9   3   3      380.29      358.91     15.41 o 
 -13   4   3      371.69      404.82     22.60 o 
 -12   4   3      393.92      432.09     21.63 o 
 -11   4   3        0.66        4.41      4.93 o 
 -10   4   3      924.68      962.01     45.28 o 
  -9   4   3      912.30      867.78     60.53 o 
  -8   4   3       26.94       32.79      3.18 o 
  -7   4   3      236.92      219.50      6.72 o 
  -6   4   3     5861.31     5883.56     30.73 o 
  -5   4   3      136.81      116.46      3.84 o 
  -4   4   3      277.31      282.75      5.18 o 
  -3   4   3     4598.08     4266.20     39.90 o 
  -2   4   3     6355.52     6139.32     85.91 o 
  -1   4   3      799.19      851.70     18.47 o 
   0   4   3     2469.55     2606.27     57.59 o 
   1   4   3     2601.81     2368.74     42.63 o 
   2   4   3     2225.08     2349.80     72.41 o 
   3   4   3      157.68      173.02      7.27 o 
   4   4   3     1741.77     1726.97     21.60 o 
   5   4   3     1504.93     1326.20     47.54 o 
   6   4   3      453.88      425.02     14.55 o 
   7   4   3      270.07      260.23     12.27 o 
   8   4   3      604.24      587.78     21.63 o 
 -13   5   3      298.53      318.95     20.18 o 
 -12   5   3        2.35        6.13      7.91 o 
 -11   5   3      797.90      770.87     49.07 o 
 -10   5   3     1930.35     1909.76     90.79 o 
  -9   5   3       12.11       16.24      3.57 o 
  -8   5   3      351.44      328.76     18.37 o 
  -7   5   3     4372.74     4392.24     47.89 o 
  -6   5   3      840.38      784.69     13.06 o 
  -5   5   3     1536.35     1466.14     13.66 o 
  -4   5   3     3310.53     3164.39     30.61 o 
  -3   5   3     5421.74     5368.33     55.31 o 
  -2   5   3      799.84      699.95      9.44 o 
  -1   5   3     5066.92     5416.84    108.57 o 
   0   5   3      515.25      432.53      7.90 o 
   1   5   3     1241.17     1155.95     29.27 o 
   2   5   3       44.85       53.78      3.72 o 
   3   5   3     1311.80     1355.15     20.46 o 
   4   5   3     2319.02     2224.34     30.59 o 
   5   5   3      394.51      367.76     22.84 o 
   6   5   3      531.46      473.18     20.74 o 
   7   5   3      699.70      685.94     20.37 o 
 -11   6   3      701.44      718.76     29.22 o 
 -10   6   3        3.54        2.11      4.68 o 
  -9   6   3      601.19      565.24     13.13 o 
  -8   6   3     1600.81     1547.00     36.05 o 
  -7   6   3      189.59      179.49      7.06 o 
  -6   6   3      133.57      114.28     10.00 o 
  -5   6   3     1699.75     1564.82     19.72 o 
  -4   6   3     1222.64     1161.80     17.20 o 
  -3   6   3       16.41       17.96      4.24 o 
  -2   6   3      590.21      534.65     10.32 o 
  -1   6   3     1084.90      950.00     27.12 o 
   0   6   3     1670.33     1658.67     24.44 o 
   1   6   3      120.75      156.08      6.15 o 
   2   6   3      668.76      734.54     36.78 o 
   3   6   3     2398.86     2259.36     61.49 o 
   4   6   3       35.92       38.03      5.76 o 
   5   6   3      534.61      516.59     16.48 o 
   6   6   3     1258.09     1250.65     27.44 o 
   7   6   3      612.46      574.76     20.01 o 
 -12   7   3      186.87      228.07     18.56 o 
 -11   7   3        3.43       12.27      7.91 o 
 -10   7   3      513.41      538.88     27.20 o 
  -9   7   3     2094.68     2019.56     32.38 o 
  -8   7   3     1249.39     1210.16     23.85 o 
  -7   7   3      140.95      128.93      6.64 o 
  -6   7   3     2170.24     2126.58     24.88 o 
  -5   7   3     1445.79     1537.95     21.11 o 
  -4   7   3       22.97       25.01      3.92 o 
  -3   7   3     3571.62     3576.44     94.94 o 
  -2   7   3     3894.63     3763.50     34.45 o 
  -1   7   3      496.28      489.27      9.60 o 
   0   7   3       23.87       23.91      4.40 o 
   1   7   3      345.52      378.33     12.41 o 
   2   7   3     1745.90     1671.40     22.26 o 
   3   7   3      193.17      167.38     12.91 o 
   4   7   3      950.50     1009.45     22.66 o 
   5   7   3     2816.72     2662.78     39.32 o 
   6   7   3      607.99      594.57     28.00 o 
 -12   8   3       95.04      109.76     17.27 o 
 -11   8   3      510.62      555.86     23.00 o 
 -10   8   3      567.42      577.16     67.47 o 
  -9   8   3      260.11      231.16     20.74 o 
  -8   8   3      193.07      208.81     16.95 o 
  -7   8   3     1224.54     1220.60     24.81 o 
  -6   8   3     1239.80     1150.98     23.40 o 
  -5   8   3       82.80      103.68     14.28 o 
  -4   8   3     1392.45     1323.82     22.51 o 
  -3   8   3     3430.04     3274.70     62.77 o 
  -2   8   3      519.97      521.96     12.90 o 
  -1   8   3      516.55      506.11     12.93 o 
   0   8   3      698.37      693.86     26.21 o 
   1   8   3     1253.32     1259.27     33.41 o 
   2   8   3      119.95       83.83      7.87 o 
   3   8   3      912.43      922.04     51.49 o 
   4   8   3     1508.50     1535.22     44.63 o 
   5   8   3      333.71      353.53     15.29 o 
 -12   9   3      169.99      198.31     12.87 o 
 -11   9   3      272.71      301.13     14.79 o 
 -10   9   3        5.40        3.23      5.59 o 
  -9   9   3      100.18      116.27     10.36 o 
  -8   9   3      723.40      716.89     20.40 o 
  -7   9   3      987.21      970.35     23.28 o 
  -6   9   3        3.82        9.39      4.53 o 
  -5   9   3      652.22      610.68     18.37 o 
  -4   9   3     2195.24     2115.56     33.74 o 
  -3   9   3      411.54      417.50     14.98 o 
  -2   9   3      517.76      467.37     30.26 o 
  -1   9   3     1118.58     1140.85     20.62 o 
   0   9   3      573.94      568.62     14.41 o 
   1   9   3       32.62       11.48      5.08 o 
   2   9   3      279.10      310.62     12.66 o 
   3   9   3     1028.32      992.88     23.61 o 
   4   9   3      362.76      402.15     16.26 o 
 -12  10   3      443.07      488.75     26.96 o 
 -11  10   3       20.09       27.25      7.56 o 
 -10  10   3      254.88      278.22     21.39 o 
  -9  10   3      459.24      502.46     37.77 o 
  -8  10   3      437.30      445.30     34.38 o 
  -7  10   3        0.19        0.98      4.34 o 
  -6  10   3     1045.35     1096.25     26.14 o 
  -5  10   3     1104.54     1102.85     45.92 o 
  -4  10   3     1306.70     1216.43     26.85 o 
  -3  10   3      561.46      560.55     18.52 o 
  -2  10   3     2510.14     2416.71     83.69 o 
  -1  10   3      367.24      333.70     15.17 o 
   0  10   3      372.37      400.94     26.31 o 
 -10  11   3      333.20      368.24     25.10 o 
  -9  11   3      507.75      494.23     19.12 o 
  -8  11   3      143.04      155.00     15.50 o 
  -7  11   3     2270.65     2380.67     40.97 o 
  -6  11   3      603.55      619.13     20.48 o 
  -5  11   3      242.43      236.13     12.77 o 
  -4  11   3      612.67      607.78     20.37 o 
  -3  11   3      716.35      731.70     47.45 o 
  -2  11   3      251.31      253.93     25.83 o 
  -1  11   3       99.52      112.26     11.14 o 
  -9  12   3       75.36       83.61     13.72 o 
  -8  12   3     1535.91     1570.51     34.98 o 
  -7  12   3       41.83       76.28     10.04 o 
  -6  12   3        4.26        6.21      6.16 o 
  -5  12   3      270.64      289.83     19.37 o 
  -4  12   3      597.03      664.93     38.90 o 
  -3  12   3       99.83      121.96     15.90 o 
  -2  12   3      109.55      122.94     12.43 o 
  -5  13   3      836.44      909.54     40.51 o 
  -4  13   3      115.93      115.70     12.50 o 
  -3  13   3      137.59      169.54     14.57 o 
   2 -13   4      646.63      672.59     36.32 o 
   3 -13   4       84.19       97.33     17.43 o 
   4 -13   4       18.99       34.06     12.59 o 
   5 -13   4      563.44      515.89     20.51 o 
   6 -13   4      375.37      400.39     18.61 o 
   7 -13   4       97.33      114.28     19.05 o 
   8 -13   4      286.91      353.49     28.25 o 
   0 -12   4      357.33      337.83     25.34 o 
   1 -12   4      695.79      650.78     23.20 o 
   2 -12   4      441.98      455.83     21.23 o 
   3 -12   4      161.46      182.40     14.02 o 
   4 -12   4      673.04      665.47     17.85 o 
   5 -12   4      457.68      477.16     15.14 o 
   6 -12   4       39.23       36.80     10.33 o 
   7 -12   4      462.51      468.82     15.88 o 
   8 -12   4      598.07      618.12     25.17 o 
   9 -12   4      416.64      433.60     20.54 o 
  10 -12   4      193.11      263.26     30.02 o 
  -2 -11   4       21.79       26.26      7.76 o 
  -1 -11   4      799.71      836.43     25.56 o 
   0 -11   4      716.40      674.21     22.52 o 
   1 -11   4      190.14      185.69     12.24 o 
   2 -11   4      185.28      183.95     12.43 o 
   3 -11   4     1113.60     1094.27     21.63 o 
   4 -11   4      904.50      898.45     19.51 o 
   5 -11   4       91.12       90.90     11.06 o 
   6 -11   4      934.26      884.40     19.61 o 
   7 -11   4      660.83      657.70     17.82 o 
   8 -11   4       54.81       55.94      9.07 o 
   9 -11   4      139.34      151.13     31.96 o 
  10 -11   4     1218.23     1237.69     48.58 o 
  -4 -10   4      372.31      372.05     23.57 o 
  -3 -10   4       55.79       75.17     16.14 o 
  -2 -10   4     1450.27     1440.71     31.55 o 
  -1 -10   4      813.39      788.76     23.27 o 
   0 -10   4      230.18      225.53     12.72 o 
   1 -10   4      275.44      271.45     13.63 o 
   2 -10   4     1904.25     1855.36     26.83 o 
   3 -10   4      922.48      891.20     18.36 o 
   4 -10   4       15.53       11.97      4.23 o 
   5 -10   4      920.31      819.87     17.60 o 
   6 -10   4      203.65      191.39      9.25 o 
   7 -10   4      155.08      172.48     14.32 o 
   8 -10   4        0.80        5.25      5.50 o 
   9 -10   4     1217.07     1200.29     29.26 o 
  10 -10   4      440.95      422.17     43.10 o 
  11 -10   4        4.19        1.61     11.94 o 
  -5  -9   4       97.01       89.26     14.85 o 
  -4  -9   4       55.73       48.96      8.36 o 
  -3  -9   4      971.91      981.93     25.73 o 
  -2  -9   4     2738.96     2635.69     41.47 o 
  -1  -9   4      340.79      313.30     14.14 o 
   0  -9   4     1645.95     1555.95     50.76 o 
   1  -9   4     3090.45     3005.34     51.17 o 
   2  -9   4     1224.71     1204.73     20.46 o 
   3  -9   4      430.71      410.93     11.87 o 
   4  -9   4     2690.51     2617.16     30.60 o 
   5  -9   4      958.12      902.25     17.74 o 
   6  -9   4       12.37       18.83      6.38 o 
   7  -9   4        1.31        3.13      4.01 o 
   8  -9   4     2114.52     2118.63     67.92 o 
   9  -9   4      945.83      970.61     25.87 o 
  10  -9   4      274.20      280.86     27.84 o 
  11  -9   4      274.20      310.78     22.36 o 
  -6  -8   4       25.66       21.47     10.01 o 
  -5  -8   4       17.79       15.09      6.28 o 
  -4  -8   4     1272.80     1329.08     88.86 o 
  -3  -8   4     2613.08     2502.75     68.36 o 
  -2  -8   4      118.29      128.91     14.45 o 
  -1  -8   4      819.26      799.53     20.75 o 
   0  -8   4     2421.07     2426.11     35.93 o 
   1  -8   4      273.74      278.02      9.14 o 
   2  -8   4      488.26      472.78     12.06 o 
   3  -8   4     1705.98     1683.16     22.59 o 
   4  -8   4     2045.11     2052.29     25.50 o 
   5  -8   4       93.31       98.89      6.68 o 
   6  -8   4      334.08      285.73     33.41 o 
   7  -8   4     1067.79     1077.00     49.59 o 
   8  -8   4      298.03      287.26     13.58 o 
   9  -8   4      206.76      196.57     13.40 o 
  10  -8   4      265.41      285.00     30.51 o 
  11  -8   4     1341.17     1310.20     72.47 o 
  -7  -7   4       66.89       75.59      9.01 o 
  -6  -7   4      409.63      410.84     12.67 o 
  -5  -7   4      636.66      649.27     24.67 o 
  -4  -7   4     1180.24     1227.78     39.63 o 
  -3  -7   4       94.72       99.36      8.84 o 
  -2  -7   4     1694.72     1718.90     29.33 o 
  -1  -7   4     1436.08     1447.34     26.30 o 
   0  -7   4      537.72      577.12     12.06 o 
   1  -7   4       29.77       32.83      4.04 o 
   2  -7   4     2264.12     2271.11     46.05 o 
   3  -7   4     1525.44     1463.79     40.13 o 
   4  -7   4       61.19       73.58      5.69 o 
   5  -7   4     2873.69     2692.45     27.98 o 
   6  -7   4     3308.63     3349.10     63.34 o 
   7  -7   4       79.60       83.19      6.80 o 
   8  -7   4       63.64       73.76     12.99 o 
   9  -7   4      745.91      718.21     33.98 o 
  10  -7   4      599.47      587.09     41.24 o 
  11  -7   4      156.58      168.83     26.87 o 
  12  -7   4      961.94      926.65     36.32 o 
  -8  -6   4      342.58      348.81     21.14 o 
  -7  -6   4      588.95      574.93     15.15 o 
  -6  -6   4      765.54      765.69     21.45 o 
  -5  -6   4      174.06      182.48      7.92 o 
  -4  -6   4        0.08       -1.55      2.78 o 
  -3  -6   4        5.03        8.09      2.93 o 
  -2  -6   4     5241.00     5471.88    104.57 o 
  -1  -6   4     4201.19     4513.98     66.33 o 
   0  -6   4     1036.60     1102.75     29.79 o 
   1  -6   4     1620.52     1660.02     31.25 o 
   2  -6   4     1015.94      971.69     27.54 o 
   3  -6   4        0.56        1.91      2.46 o 
   4  -6   4     1387.23     1287.35     21.81 o 
   5  -6   4     1898.03     1804.55     60.68 o 
   6  -6   4      605.43      614.29     31.42 o 
   7  -6   4       11.53       15.65      6.29 o 
   8  -6   4     1219.85     1261.76     39.38 o 
   9  -6   4      597.10      587.59     18.87 o 
  10  -6   4       30.23       24.41      6.87 o 
  11  -6   4      262.53      275.75     14.84 o 
  12  -6   4      399.59      408.69     23.57 o 
  -8  -5   4      927.02      960.53     43.66 o 
  -7  -5   4     2853.47     2894.46     62.98 o 
  -6  -5   4      198.44      204.67      8.38 o 
  -5  -5   4      681.33      688.69     14.09 o 
  -4  -5   4     1600.72     1599.18     20.23 o 
  -3  -5   4     2231.63     2355.64    101.04 o 
  -2  -5   4      103.90      119.25      6.80 o 
  -1  -5   4      323.54      347.95      6.59 o 
   0  -5   4     4843.41     5156.58     62.34 o 
   1  -5   4     2692.59     2977.79     32.76 o 
   2  -5   4      181.93      227.24      5.57 o 
   3  -5   4      654.88      629.56     22.55 o 
   4  -5   4     5582.90     5518.61     92.23 o 
   5  -5   4      305.78      288.78     11.94 o 
   6  -5   4      503.01      491.06     11.21 o 
   7  -5   4     3407.73     3365.84     53.35 o 
   8  -5   4     1849.94     1843.08     32.07 o 
   9  -5   4       14.67        9.16      4.69 o 
  10  -5   4      240.08      259.58     30.35 o 
  11  -5   4      725.51      772.21     23.60 o 
  -9  -4   4      194.12      197.26     11.41 o 
  -8  -4   4     1719.89     1776.24     62.83 o 
  -7  -4   4       82.39       80.90      6.39 o 
  -6  -4   4        2.04        7.08      3.20 o 
  -5  -4   4      873.08      875.48     14.81 o 
  -4  -4   4     1979.42     1995.04     21.46 o 
  -3  -4   4       20.46       21.82      3.10 o 
  -2  -4   4     1638.46     1815.56     31.96 o 
  -1  -4   4     4266.38     4404.09     81.85 o 
   0  -4   4    11384.56    12879.74    136.92 o 
   1  -4   4      572.10      743.03      9.22 o 
   2  -4   4     6976.69     7587.38     42.24 o 
   3  -4   4     4695.26     5017.01     46.83 o 
   4  -4   4       12.86       16.66      7.00 o 
   5  -4   4     4067.41     4385.13     63.74 o 
   6  -4   4     4460.57     4275.05     32.12 o 
   7  -4   4     1832.85     1869.39     21.61 o 
   8  -4   4        0.33        9.24      7.16 o 
   9  -4   4      486.71      496.20     16.94 o 
  10  -4   4      814.13      852.89     23.57 o 
  11  -4   4      124.40      148.05     11.92 o 
 -10  -3   4      100.40      127.54     10.73 o 
  -9  -3   4     1360.83     1344.89     27.62 o 
  -8  -3   4      470.60      482.96     22.76 o 
  -7  -3   4      163.80      152.74      7.02 o 
  -6  -3   4     1654.80     1664.91     24.68 o 
  -5  -3   4     2033.41     2035.19     21.90 o 
  -4  -3   4      178.19      198.92      6.51 o 
  -3  -3   4     5357.25     5708.05     35.05 o 
  -2  -3   4     3279.63     3481.12     58.41 o 
  -1  -3   4     3274.84     3675.16     65.50 o 
   0  -3   4     4632.24     5431.77     31.47 o 
   1  -3   4     1851.41     1724.80     20.27 o 
   2  -3   4     1379.78     1389.89     13.06 o 
   3  -3   4        4.32       38.47     20.59 o 
   4  -3   4     4281.72     4545.15    112.36 o 
   5  -3   4     3038.83     3243.38    110.69 o 
   6  -3   4     3135.00     3257.33     52.06 o 
   7  -3   4      923.49      918.87     15.42 o 
   8  -3   4      855.57      827.79     15.67 o 
   9  -3   4      193.82      189.51     12.02 o 
  10  -3   4       97.07      112.12      9.04 o 
  11  -3   4      252.90      248.93     13.22 o 
 -11  -2   4      248.75      272.14     19.69 o 
 -10  -2   4     1385.68     1354.50     28.31 o 
  -9  -2   4       97.58      108.47      8.94 o 
  -8  -2   4       91.79      103.32      6.79 o 
  -7  -2   4     1223.18     1197.19     22.30 o 
  -6  -2   4     2187.86     2091.24     22.62 o 
  -5  -2   4       19.47       24.71      3.43 o 
  -4  -2   4     2461.22     2431.63     21.40 o 
  -3  -2   4     1777.00     1725.10     54.09 o 
  -2  -2   4     6043.60     6715.68     40.33 o 
  -1  -2   4       29.20       32.36      2.71 o 
   0  -2   4     6933.76     7505.21     32.72 o 
   1  -2   4     2904.31     2966.98     39.26 o 
   2  -2   4      933.76      991.01     13.87 o 
   3  -2   4     4329.39     4734.00     49.83 o 
   4  -2   4      787.34      717.03     23.18 o 
   5  -2   4     1419.64     1492.07     28.15 o 
   6  -2   4        0.77        2.40      2.29 o 
   7  -2   4     1386.47     1390.40     19.55 o 
   8  -2   4      399.11      395.48     11.15 o 
   9  -2   4       96.61      101.89      7.24 o 
  10  -2   4       15.87       19.97      5.97 o 
  11  -2   4     1169.82     1177.08     28.28 o 
 -11  -1   4      638.38      683.06     20.37 o 
 -10  -1   4      261.76      257.16     12.15 o 
  -9  -1   4      345.93      346.91     13.95 o 
  -8  -1   4     1818.44     1764.81     22.54 o 
  -7  -1   4     1196.20     1155.94     16.95 o 
  -6  -1   4        6.69        7.42      2.47 o 
  -5  -1   4     7248.96     7352.35     41.94 o 
  -4  -1   4     3369.49     3330.36     24.57 o 
  -3  -1   4     3478.78     3846.68     38.04 o 
  -2  -1   4       46.55       62.79      3.24 o 
  -1  -1   4     6658.10     7023.62     34.55 o 
   0  -1   4     3590.98     3843.11     24.37 o 
   1  -1   4      534.09      615.04     12.25 o 
   2  -1   4    12888.55    13562.67    127.16 o 
   3  -1   4     4967.86     5036.68     57.51 o 
   4  -1   4     1973.86     2218.72     35.96 o 
   5  -1   4       15.06       25.85      5.22 o 
   6  -1   4     3536.74     3674.61     31.87 o 
   7  -1   4      931.97      916.26     16.13 o 
   8  -1   4       79.47       70.40     10.61 o 
   9  -1   4      938.57      931.93     24.86 o 
  10  -1   4     1425.99     1450.49     29.92 o 
  11  -1   4      186.75      200.47     16.79 o 
 -12   0   4     1033.57     1102.43     37.93 o 
 -11   0   4      155.95      159.42     10.03 o 
 -10   0   4      959.44      964.72     41.70 o 
  -9   0   4     1104.83     1104.52     22.07 o 
  -8   0   4      141.73      137.38      6.39 o 
  -7   0   4      775.63      744.04     12.97 o 
  -6   0   4     5613.47     5409.22     44.53 o 
  -5   0   4     5218.79     5115.02     70.96 o 
  -4   0   4      384.82      357.51      7.99 o 
  -3   0   4      224.75      173.58      5.38 o 
  -2   0   4      704.91      623.26     11.97 o 
  -1   0   4     1883.18     1805.96     12.82 o 
   0   0   4     3468.71     3730.97     41.87 o 
   1   0   4     9477.27     9904.07     81.98 o 
   2   0   4     7301.91     7038.25    133.35 o 
   3   0   4      835.21      824.35     17.49 o 
   4   0   4      876.03      875.77     22.00 o 
   5   0   4     2455.42     2436.17     45.35 o 
   6   0   4       26.06       20.82      4.27 o 
   7   0   4        3.26        4.93      3.20 o 
   8   0   4      287.04      275.48      9.83 o 
   9   0   4     1271.03     1202.42     26.29 o 
  10   0   4      538.29      521.58     27.44 o 
 -11   1   4      196.50      204.38     11.12 o 
 -10   1   4      560.08      566.27     22.00 o 
  -9   1   4      222.11      222.89      9.13 o 
  -8   1   4      536.77      536.40     15.76 o 
  -7   1   4     3533.69     3437.51     28.50 o 
  -6   1   4     4265.30     4208.20     29.66 o 
  -5   1   4      459.83      478.71     13.09 o 
  -4   1   4      398.81      360.26      6.83 o 
  -3   1   4      754.88      637.82      9.44 o 
  -2   1   4        5.08       14.43      2.32 o 
  -1   1   4      794.03      860.26     24.76 o 
   0   1   4      241.26      173.92      3.83 o 
   1   1   4    19534.03    20318.04    158.66 o 
   2   1   4     1024.78     1064.37     14.16 o 
   3   1   4     2543.74     2625.05     24.31 o 
   4   1   4     5070.08     4952.07     75.41 o 
   5   1   4      837.61      791.24     18.26 o 
   6   1   4       33.06       33.52      4.13 o 
   7   1   4     2126.30     2080.04     26.12 o 
   8   1   4     1482.43     1408.08     45.28 o 
   9   1   4       80.07       73.32      8.41 o 
  10   1   4      502.69      448.56     24.21 o 
 -12   2   4      305.13      310.07     19.69 o 
 -11   2   4      703.14      736.62     68.03 o 
 -10   2   4      394.26      408.99     37.12 o 
  -9   2   4      421.51      405.15     13.51 o 
  -8   2   4     1082.94     1041.03     17.02 o 
  -7   2   4     1320.07     1283.64     19.07 o 
  -6   2   4        3.33        7.33      1.94 o 
  -5   2   4     1164.28     1101.53     15.19 o 
  -4   2   4     3189.29     3114.32     18.16 o 
  -3   2   4     2235.13     2239.67     23.79 o 
  -2   2   4      442.71      484.33      8.93 o 
  -1   2   4     1102.44      958.14     13.09 o 
   0   2   4     2496.37     2554.13     36.25 o 
   1   2   4     1836.88     2010.11     26.14 o 
   2   2   4     3578.44     3694.53     38.42 o 
   3   2   4     7386.28     7548.74    102.78 o 
   4   2   4      593.29      562.14     12.11 o 
   5   2   4      165.71      150.87      7.12 o 
   6   2   4     1678.63     1603.38     22.21 o 
   7   2   4      526.40      475.18     28.33 o 
   8   2   4       36.36       39.55      6.43 o 
   9   2   4      596.06      562.61     20.34 o 
 -12   3   4      680.33      708.91     28.89 o 
 -11   3   4      866.00      892.16     39.55 o 
 -10   3   4      908.61      932.78     60.93 o 
  -9   3   4     1293.56     1295.37     68.28 o 
  -8   3   4      602.15      585.99     18.24 o 
  -7   3   4      223.42      223.08      5.84 o 
  -6   3   4     2902.41     2899.30     19.99 o 
  -5   3   4    12270.16    12557.65    215.87 o 
  -4   3   4     1222.13     1066.75      9.17 o 
  -3   3   4     2341.91     2328.08     25.39 o 
  -2   3   4     3447.77     3361.20     59.88 o 
  -1   3   4     1628.61     1563.26     25.40 o 
   0   3   4        3.04        6.48      1.86 o 
   1   3   4     1358.02     1382.48     27.19 o 
   2   3   4     6240.81     6352.00     72.61 o 
   3   3   4     4645.40     4651.70     35.96 o 
   4   3   4      222.56      225.07      8.23 o 
   5   3   4     5289.19     5174.89     42.16 o 
   6   3   4      557.01      535.49     16.14 o 
   7   3   4        0.39       -2.62      4.68 o 
   8   3   4      376.60      395.57     15.74 o 
 -12   4   4       70.49       76.35     12.27 o 
 -11   4   4      107.00      111.85     10.41 o 
 -10   4   4     1053.36     1110.45     91.76 o 
  -9   4   4      419.91      413.99     13.64 o 
  -8   4   4        2.18        8.82      4.44 o 
  -7   4   4     1626.84     1549.00     19.16 o 
  -6   4   4     2426.88     2374.05     30.56 o 
  -5   4   4       43.62       42.40     10.15 o 
  -4   4   4       78.20       68.65      5.42 o 
  -3   4   4     3893.30     3682.20     43.61 o 
  -2   4   4     2245.07     2054.54     26.18 o 
  -1   4   4       62.04       72.32      3.49 o 
   0   4   4     1393.34     1378.86     32.31 o 
   1   4   4     5621.81     5548.98    104.90 o 
   2   4   4      197.82      201.27      7.12 o 
   3   4   4      445.60      424.08     11.20 o 
   4   4   4     2465.49     2445.56     30.92 o 
   5   4   4     1220.74     1140.08     22.70 o 
   6   4   4        4.84        7.12      4.30 o 
   7   4   4      106.86      100.92      8.85 o 
   8   4   4      873.53      833.12     23.63 o 
 -13   5   4       66.39       57.62     11.14 o 
 -12   5   4      148.87      166.95     16.22 o 
 -11   5   4      815.16      812.12     21.10 o 
 -10   5   4      414.54      407.29     20.34 o 
  -9   5   4      353.53      338.20     10.03 o 
  -8   5   4     4111.65     3979.27     46.23 o 
  -7   5   4     3985.32     3813.21     63.97 o 
  -6   5   4       27.89       39.45      4.08 o 
  -5   5   4      553.11      515.25     11.27 o 
  -4   5   4     2988.37     2803.48     50.00 o 
  -3   5   4     3386.22     3412.62     88.81 o 
  -2   5   4     1371.72     1420.25     28.17 o 
  -1   5   4     3540.49     3634.56     75.90 o 
   0   5   4     2394.52     2402.75     47.90 o 
   1   5   4      243.36      238.60      6.18 o 
   2   5   4     1086.37     1103.66     22.59 o 
   3   5   4     2278.92     2330.35     26.50 o 
   4   5   4      706.88      660.50     14.81 o 
   5   5   4       29.26       29.65     14.37 o 
   6   5   4      372.89      366.98     19.29 o 
   7   5   4     1166.25     1156.58     27.03 o 
 -12   6   4      496.79      529.91     27.28 o 
 -11   6   4       62.68       59.64      7.87 o 
 -10   6   4       90.65       86.56     17.11 o 
  -9   6   4     1286.54     1285.31     36.29 o 
  -8   6   4     1729.40     1694.63     22.46 o 
  -7   6   4      692.61      653.17     13.61 o 
  -6   6   4      539.40      493.90     16.10 o 
  -5   6   4     1259.56     1223.10     18.59 o 
  -4   6   4     1648.04     1671.10     21.82 o 
  -3   6   4     2287.98     2227.69     31.26 o 
  -2   6   4     1690.24     1610.71     31.50 o 
  -1   6   4     1946.07     1975.34     50.51 o 
   0   6   4      559.03      549.67     15.12 o 
   1   6   4      163.35      157.52      5.49 o 
   2   6   4     1173.93     1157.40     21.93 o 
   3   6   4     1710.03     1679.01     23.39 o 
   4   6   4      560.94      536.20     21.79 o 
   5   6   4      808.52      794.52     20.76 o 
   6   6   4      562.34      547.94     18.34 o 
 -12   7   4        2.08       11.30     10.49 o 
 -11   7   4      196.10      222.10     18.56 o 
 -10   7   4     2156.04     2125.88     34.53 o 
  -9   7   4     1280.09     1238.13     35.37 o 
  -8   7   4       26.83       43.68      5.36 o 
  -7   7   4      763.75      734.98     15.22 o 
  -6   7   4      854.15      818.38     23.12 o 
  -5   7   4      772.54      763.13     15.43 o 
  -4   7   4     1311.03     1318.65     29.50 o 
  -3   7   4     2664.25     2504.31     60.02 o 
  -2   7   4     1811.13     1709.89     23.31 o 
  -1   7   4       34.02       31.07      4.50 o 
   0   7   4      229.28      229.76      7.04 o 
   1   7   4     1276.89     1331.73     19.74 o 
   2   7   4     1062.75     1010.90     27.85 o 
   3   7   4      119.10      123.14     15.01 o 
   4   7   4     1147.72     1200.12     25.45 o 
   5   7   4      787.90      797.45     21.88 o 
   6   7   4       48.22       45.19     10.98 o 
 -12   8   4      104.10      149.47     19.53 o 
 -11   8   4      457.84      488.45     20.90 o 
 -10   8   4      408.65      400.93     19.29 o 
  -9   8   4       35.34       40.91      6.84 o 
  -8   8   4     1270.99     1245.68     26.24 o 
  -7   8   4      660.71      677.44     18.94 o 
  -6   8   4      122.04      125.20      8.72 o 
  -5   8   4       11.53       15.40      6.22 o 
  -4   8   4     1277.01     1214.29     24.01 o 
  -3   8   4     1500.52     1465.76     22.83 o 
  -2   8   4       16.06       15.35      4.17 o 
  -1   8   4      738.67      768.20     18.55 o 
   0   8   4     1501.91     1461.51     26.47 o 
   1   8   4      705.87      693.84     19.78 o 
   2   8   4        0.54        2.83      4.81 o 
   3   8   4      938.86      998.64     31.47 o 
   4   8   4      900.15      850.06     25.74 o 
   5   8   4      121.08      135.07     11.10 o 
 -12   9   4      257.13      306.52     23.40 o 
 -11   9   4      349.11      373.00     16.41 o 
 -10   9   4        0.04        5.40      5.51 o 
  -9   9   4      758.10      763.14     21.72 o 
  -8   9   4     1754.30     1757.83     40.19 o 
  -7   9   4       75.37       80.15      8.84 o 
  -6   9   4      591.56      597.93     18.41 o 
  -5   9   4      750.23      733.41     20.24 o 
  -4   9   4      512.51      480.97     21.95 o 
  -3   9   4        2.58        4.65      4.51 o 
  -2   9   4      479.60      464.32     13.40 o 
  -1   9   4     2434.47     2354.26     30.44 o 
   0   9   4      869.36      868.20     24.71 o 
   1   9   4      353.89      344.59     15.21 o 
   2   9   4     1319.53     1410.56     45.03 o 
   3   9   4      815.34      771.54     30.83 o 
   4   9   4      107.60      162.70     17.43 o 
 -12  10   4      122.55      138.33     16.79 o 
 -11  10   4       16.30       18.98      6.98 o 
 -10  10   4      150.56      167.61     12.67 o 
  -9  10   4      966.82      975.41     42.29 o 
  -8  10   4       54.95       52.18      8.27 o 
  -7  10   4      347.53      351.38     15.35 o 
  -6  10   4     1583.21     1569.57     52.38 o 
  -5  10   4      557.36      544.46     18.62 o 
  -4  10   4       53.36       56.41     20.74 o 
  -3  10   4      867.71      846.69     23.20 o 
  -2  10   4      989.77      954.48     24.46 o 
  -1  10   4       10.32        1.87      5.85 o 
 -10  11   4      310.25      314.27     15.91 o 
  -9  11   4       82.79       75.21     11.30 o 
  -8  11   4      305.30      305.71     15.38 o 
  -7  11   4     1220.61     1313.39     30.64 o 
  -6  11   4      523.38      527.37     19.24 o 
  -5  11   4        6.19        9.11      6.16 o 
  -4  11   4      823.34      857.21     30.67 o 
  -3  11   4      298.28      303.64     14.85 o 
  -2  11   4       17.46       18.22      7.10 o 
  -1  11   4      431.89      517.64     31.80 o 
  -8  12   4      634.13      672.67     23.45 o 
  -7  12   4      403.17      411.79     18.12 o 
  -6  12   4       21.47       37.79      8.62 o 
  -5  12   4     1215.39     1267.83     31.58 o 
  -4  12   4      288.83      315.68     16.38 o 
  -3  12   4       31.38       44.55      8.96 o 
  -2  12   4      217.24      259.87     24.37 o 
  -1  12   4      660.93      736.03     40.19 o 
   4 -13   5       36.98       30.99     13.72 o 
   5 -13   5      691.59      673.40     37.61 o 
   6 -13   5      376.59      366.42     17.68 o 
   1 -12   5      399.33      417.83     19.25 o 
   2 -12   5        2.37        4.09      6.68 o 
   3 -12   5      930.55      930.41     27.93 o 
   4 -12   5      883.68      900.89     27.12 o 
   5 -12   5      213.71      220.59     10.90 o 
   6 -12   5       58.63       55.46      7.35 o 
   7 -12   5      352.74      371.83     21.55 o 
   8 -12   5      758.00      798.14     27.41 o 
  -1 -11   5      459.12      463.88     19.45 o 
   0 -11   5      229.06      220.62     13.77 o 
   1 -11   5       15.55       16.78      6.96 o 
   2 -11   5     1209.05     1187.18     30.32 o 
   3 -11   5     1399.29     1371.83     32.28 o 
   4 -11   5      678.14      655.44     17.02 o 
   5 -11   5      274.65      249.33     17.03 o 
   6 -11   5      407.02      409.02     17.61 o 
   7 -11   5      509.19      528.66     16.45 o 
   8 -11   5       21.70       28.72      6.48 o 
   9 -11   5      652.64      781.87     40.51 o 
  -3 -10   5      117.05      122.28     11.86 o 
  -2 -10   5      948.47      923.02     26.42 o 
  -1 -10   5      253.28      233.14     13.42 o 
   0 -10   5       12.31        7.01      5.89 o 
   1 -10   5      697.95      675.08     21.58 o 
   2 -10   5     1457.88     1452.48     51.33 o 
   3 -10   5      855.67      777.43     17.45 o 
   4 -10   5      530.30      494.98     14.23 o 
   5 -10   5     1508.78     1443.29     24.27 o 
   6 -10   5      559.56      526.48     21.94 o 
   7 -10   5        0.28       -2.19      4.46 o 
   8 -10   5      108.60      130.47     11.48 o 
   9 -10   5     1085.17     1091.88     63.51 o 
  10 -10   5      193.87      247.28     24.37 o 
  -5  -9   5      158.42      168.35     19.53 o 
  -4  -9   5      304.63      315.69     15.69 o 
  -3  -9   5     1229.39     1205.27     29.32 o 
  -2  -9   5      695.06      657.04     21.04 o 
  -1  -9   5        3.76        5.17      5.25 o 
   0  -9   5     1561.70     1450.87     30.41 o 
   1  -9   5      849.28      824.53     22.28 o 
   2  -9   5      558.64      505.99     15.83 o 
   3  -9   5     1871.90     1780.97     49.43 o 
   4  -9   5     2881.74     2694.18     31.55 o 
   5  -9   5      340.14      336.22     11.28 o 
   6  -9   5        4.80        3.99      3.69 o 
   7  -9   5     1000.22     1021.32     58.84 o 
   8  -9   5     1805.29     1805.44    156.00 o 
   9  -9   5      101.66       96.61     10.41 o 
  10  -9   5      133.06      168.77     39.38 o 
  -6  -8   5       63.94       60.69     14.04 o 
  -5  -8   5      304.77      308.52     15.11 o 
  -4  -8   5     1438.27     1479.62     31.47 o 
  -3  -8   5     1315.60     1290.69     28.40 o 
  -2  -8   5       64.60       64.40      7.93 o 
  -1  -8   5     2441.52     2336.59     45.60 o 
   0  -8   5     1201.08     1242.90     26.38 o 
   1  -8   5        2.48        4.14      3.20 o 
   2  -8   5      968.72      915.12     16.84 o 
   3  -8   5     1113.15     1110.72     18.81 o 
   4  -8   5     1055.20      999.83     17.99 o 
   5  -8   5        9.95        4.91      3.55 o 
   6  -8   5      795.77      733.52     36.43 o 
   7  -8   5     2476.93     2304.11     96.28 o 
   8  -8   5        8.15        9.38      5.34 o 
   9  -8   5      159.67      164.82     11.91 o 
  10  -8   5      710.36      726.58     78.04 o 
  11  -8   5      306.97      356.72     27.44 o 
  -7  -7   5        5.00       11.94      6.73 o 
  -6  -7   5      230.51      234.98     12.48 o 
  -5  -7   5     2586.48     2585.64     40.40 o 
  -4  -7   5      395.29      402.34     15.64 o 
  -3  -7   5      979.71      967.03     23.23 o 
  -2  -7   5     2831.05     2745.86     92.81 o 
  -1  -7   5     1473.11     1449.55     39.46 o 
   0  -7   5      101.97      139.42     26.07 o 
   1  -7   5     1238.69     1191.94     22.23 o 
   2  -7   5     1456.72     1464.36     20.24 o 
   3  -7   5      145.49      140.10      6.56 o 
   4  -7   5      119.56      115.13      6.44 o 
   5  -7   5     1968.34     1915.75     24.45 o 
   6  -7   5     2367.05     2232.76     52.31 o 
   7  -7   5      196.57      190.75     10.78 o 
   8  -7   5        2.11        4.22      7.42 o 
   9  -7   5      413.75      412.79     17.00 o 
  10  -7   5      568.11      572.38     20.83 o 
  11  -7   5      223.08      226.10     14.53 o 
  -8  -6   5        0.12       11.26      6.90 o 
  -7  -6   5      939.39      988.33     50.68 o 
  -6  -6   5     1570.79     1574.62     23.93 o 
  -5  -6   5       14.96        7.66      3.51 o 
  -4  -6   5       69.78       80.68      6.19 o 
  -3  -6   5     2136.30     2175.97     68.82 o 
  -2  -6   5     2578.95     2582.59     31.87 o 
  -1  -6   5       44.75       50.15      6.26 o 
   0  -6   5     3834.48     4174.35     62.54 o 
   1  -6   5     2684.93     2686.55     25.91 o 
   2  -6   5      352.48      369.23      9.71 o 
   3  -6   5      511.55      503.30     18.57 o 
   4  -6   5     1263.59     1214.06     20.53 o 
   5  -6   5     1505.62     1525.67     23.78 o 
   6  -6   5     1111.31     1200.13     30.98 o 
   7  -6   5      431.04      454.46     29.86 o 
   8  -6   5     1718.43     1693.00     98.86 o 
   9  -6   5     1022.82     1003.13     44.63 o 
  10  -6   5       63.87       66.78      8.96 o 
  11  -6   5     1379.65     1564.05     40.03 o 
  -8  -5   5      684.11      717.77     17.26 o 
  -7  -5   5     1451.98     1473.14     23.26 o 
  -6  -5   5        8.32        8.41      3.60 o 
  -5  -5   5      372.95      375.24     10.60 o 
  -4  -5   5      554.15      540.13     38.74 o 
  -3  -5   5      973.90     1010.04     20.50 o 
  -2  -5   5        0.26       -0.11      2.33 o 
  -1  -5   5     6351.23     7020.17     54.97 o 
   0  -5   5     3191.25     3392.92     75.09 o 
   1  -5   5      156.22      177.85      5.39 o 
   2  -5   5     1661.57     1672.14     19.69 o 
   3  -5   5     2341.18     2320.95     32.37 o 
   4  -5   5      812.69      801.94     13.82 o 
   5  -5   5        7.17       18.61      3.79 o 
   6  -5   5     1667.27     1563.07     27.62 o 
   7  -5   5     1563.40     1537.15     39.79 o 
   8  -5   5      595.86      582.64     18.72 o 
   9  -5   5      358.08      365.36     15.70 o 
  10  -5   5      771.30      792.27     23.85 o 
  11  -5   5      485.70      523.78     20.31 o 
  -9  -4   5      808.67      776.56     21.91 o 
  -8  -4   5     1021.43     1022.90     19.57 o 
  -7  -4   5       23.72       25.80      4.84 o 
  -6  -4   5      120.60      125.87      6.54 o 
  -5  -4   5     3268.32     3270.96     30.25 o 
  -4  -4   5      833.76      800.09     13.73 o 
  -3  -4   5      128.79      141.05      5.97 o 
  -2  -4   5     2028.02     2223.81     50.16 o 
  -1  -4   5     3864.39     4124.70     89.65 o 
   0  -4   5      926.91     1094.13     17.01 o 
   1  -4   5      993.22      995.29     11.85 o 
   2  -4   5     5651.73     5930.50     55.24 o 
   3  -4   5     1313.26     1255.05     15.17 o 
   4  -4   5        6.15       14.43      3.61 o 
   5  -4   5     2109.14     2150.18     43.47 o 
   6  -4   5     2452.41     2399.84     29.37 o 
   7  -4   5       25.51       22.86      4.01 o 
   8  -4   5      104.79      102.43      9.01 o 
   9  -4   5      718.94      724.06     21.53 o 
  10  -4   5      925.22      972.63     28.65 o 
  11  -4   5        9.98       12.41      8.55 o 
 -10  -3   5     1084.99     1193.79     38.58 o 
  -9  -3   5      680.25      707.97     25.38 o 
  -8  -3   5      206.16      222.10      9.10 o 
  -7  -3   5      329.10      314.96      9.90 o 
  -6  -3   5     1621.07     1605.26     24.81 o 
  -5  -3   5      189.60      184.36      6.94 o 
  -4  -3   5      176.75      170.85      6.36 o 
  -3  -3   5      942.28      905.48     33.59 o 
  -2  -3   5     2959.91     3077.85     68.94 o 
  -1  -3   5     1648.42     1975.10     15.48 o 
   0  -3   5     3075.53     3311.57     27.94 o 
   1  -3   5    10578.40    11152.72    111.49 o 
   2  -3   5     1918.34     1979.78     18.17 o 
   3  -3   5       22.27       41.10      6.20 o 
   4  -3   5     1786.40     1773.72     23.09 o 
   5  -3   5     3308.09     3461.99     80.56 o 
   6  -3   5      195.84      197.02      9.76 o 
   7  -3   5     1266.19     1273.67     27.47 o 
   8  -3   5     1419.17     1416.14     21.54 o 
   9  -3   5      646.80      618.06     20.93 o 
  10  -3   5       16.74       13.64      4.92 o 
 -11  -2   5      624.51      691.32     29.86 o 
 -10  -2   5      667.09      708.63     20.43 o 
  -9  -2   5       38.51       41.66      5.47 o 
  -8  -2   5      329.45      349.49     24.45 o 
  -7  -2   5     4053.50     4029.13     81.22 o 
  -6  -2   5     1254.07     1225.96     17.50 o 
  -5  -2   5     1198.39     1231.94     16.61 o 
  -4  -2   5     1069.44      996.32     13.96 o 
  -3  -2   5     5130.79     5608.50     52.42 o 
  -2  -2   5     1189.06     1373.83     22.46 o 
  -1  -2   5     7234.46     7864.17     89.54 o 
   0  -2   5    11051.25    12081.99    100.92 o 
   1  -2   5     4246.17     4361.36     57.80 o 
   2  -2   5     4771.66     5482.91     64.42 o 
   3  -2   5     2030.00     1920.71     16.09 o 
   4  -2   5     3100.43     3172.02     50.14 o 
   5  -2   5      310.80      338.00      9.72 o 
   6  -2   5     2160.34     2238.49     26.26 o 
   7  -2   5     1797.60     1742.68     26.77 o 
   8  -2   5      371.50      375.70     11.54 o 
   9  -2   5      227.29      223.28      9.67 o 
  10  -2   5     1195.31     1220.17     27.99 o 
  11  -2   5      323.68      320.08     20.34 o 
 -11  -1   5      556.19      586.40     26.96 o 
 -10  -1   5      122.44      138.01      8.60 o 
  -9  -1   5      558.91      565.97     13.77 o 
  -8  -1   5     1497.41     1488.81     25.27 o 
  -7  -1   5      285.03      267.97      8.46 o 
  -6  -1   5     2735.93     2739.90     25.44 o 
  -5  -1   5     3573.07     3494.34     27.67 o 
  -4  -1   5      510.90      497.28     12.39 o 
  -3  -1   5      138.61      149.13      3.99 o 
  -2  -1   5      289.47      241.39      5.07 o 
  -1  -1   5     3311.59     3240.79     25.65 o 
   0  -1   5     2251.16     2441.17     17.51 o 
   1  -1   5     6732.05     7789.13    101.85 o 
   2  -1   5     8938.27     9346.85     91.84 o 
   3  -1   5     2392.66     2252.47     23.17 o 
   4  -1   5      138.08      154.23      6.58 o 
   5  -1   5      303.54      303.39     11.25 o 
   6  -1   5      717.07      715.45     15.58 o 
   7  -1   5       11.96       10.52      3.65 o 
   8  -1   5       65.17       57.00      5.93 o 
   9  -1   5     2380.32     2400.96     31.24 o 
  10  -1   5      782.49      775.99     22.66 o 
 -11   0   5       16.63       19.37      8.55 o 
 -10   0   5      636.98      656.68     26.15 o 
  -9   0   5      270.42      273.16     14.03 o 
  -8   0   5      317.42      308.67     11.58 o 
  -7   0   5      737.14      700.18     16.13 o 
  -6   0   5     3525.69     3447.06     64.29 o 
  -5   0   5     3454.94     3610.14     57.70 o 
  -4   0   5       93.67       95.31      4.96 o 
  -3   0   5     5108.07     5134.06     29.73 o 
  -2   0   5      560.32      472.78     14.19 o 
  -1   0   5       12.47       11.18      2.16 o 
   0   0   5     2750.40     2904.16     44.03 o 
   1   0   5     1999.98     1902.93     19.66 o 
   2   0   5     3745.37     3982.90     80.20 o 
   3   0   5     1981.54     2171.39     23.03 o 
   4   0   5      574.73      564.88     12.13 o 
   5   0   5      854.23      864.38     15.92 o 
   6   0   5        3.35        5.60      3.28 o 
   7   0   5       46.02       48.40      7.15 o 
   8   0   5     3242.37     3242.53     35.46 o 
   9   0   5      651.37      647.52     20.20 o 
  10   0   5        5.87       10.65      8.55 o 
 -11   1   5     1003.97     1068.41     65.61 o 
 -10   1   5      801.36      801.74     38.33 o 
  -9   1   5       77.28       82.10      7.95 o 
  -8   1   5     1148.05     1132.75     23.55 o 
  -7   1   5     2306.21     2286.74     30.52 o 
  -6   1   5     1931.41     1974.40     35.30 o 
  -5   1   5        3.25        9.04      3.36 o 
  -4   1   5     3658.01     3678.02     58.19 o 
  -3   1   5     4592.82     4641.97     93.91 o 
  -2   1   5       27.36       25.11      3.45 o 
  -1   1   5     4106.46     4037.90     33.92 o 
   0   1   5     5677.45     5991.52     29.33 o 
   1   1   5     7665.98     8273.72     89.28 o 
   2   1   5       16.70       23.07      3.10 o 
   3   1   5     2815.92     2745.47     33.68 o 
   4   1   5     2526.58     2535.86     26.92 o 
   5   1   5        8.81       21.28      5.66 o 
   6   1   5      204.19      192.93      8.50 o 
   7   1   5     1455.64     1427.35     22.32 o 
   8   1   5      728.96      728.28     39.46 o 
   9   1   5        9.24       10.62      5.58 o 
 -12   2   5      728.85      744.26     31.15 o 
 -11   2   5      664.65      715.41     39.71 o 
 -10   2   5        2.17        3.50      5.57 o 
  -9   2   5     1045.24     1028.75     33.73 o 
  -8   2   5     2463.04     2404.50     32.50 o 
  -7   2   5       26.19       25.77      4.48 o 
  -6   2   5      323.78      318.67      9.62 o 
  -5   2   5     1013.01     1023.66     21.62 o 
  -4   2   5     2606.36     2518.64     22.91 o 
  -3   2   5       43.35       45.35      3.85 o 
  -2   2   5     2131.03     2071.89     49.82 o 
  -1   2   5     5782.11     5449.54     70.15 o 
   0   2   5     4125.80     4245.82     41.35 o 
   1   2   5      627.90      580.95     10.11 o 
   2   2   5     3073.81     3184.21     46.43 o 
   3   2   5      856.19      839.54     25.46 o 
   4   2   5       80.11       68.50      7.59 o 
   5   2   5       98.07      102.78      6.73 o 
   6   2   5     2630.72     2518.21     35.54 o 
   7   2   5     2419.57     2348.73     38.22 o 
   8   2   5        0.08        3.44      5.19 o 
   9   2   5      620.29      615.10     20.88 o 
 -12   3   5      529.47      539.20     58.83 o 
 -11   3   5       35.06       43.33      7.13 o 
 -10   3   5     1466.52     1488.47     99.02 o 
  -9   3   5     1140.78     1145.82     23.18 o 
  -8   3   5        3.25        3.42      3.59 o 
  -7   3   5       21.77       24.15      3.59 o 
  -6   3   5      760.82      718.71     14.03 o 
  -5   3   5       79.39       61.05      6.13 o 
  -4   3   5      256.90      272.82      7.89 o 
  -3   3   5     2860.72     2706.04     25.16 o 
  -2   3   5     7102.82     6673.12     96.64 o 
  -1   3   5     4014.39     4108.38    118.97 o 
   0   3   5      103.10      102.93      3.77 o 
   1   3   5     5080.42     4885.54     82.29 o 
   2   3   5     2481.05     2445.51     24.95 o 
   3   3   5        0.30        1.07      2.66 o 
   4   3   5     5176.07     5188.84     42.32 o 
   5   3   5     2430.83     2447.15     29.58 o 
   6   3   5      175.56      170.45      8.33 o 
   7   3   5      148.41      144.04      9.70 o 
   8   3   5     1102.25      993.73     25.44 o 
 -12   4   5       10.98       16.16      7.99 o 
 -11   4   5      498.45      554.41     40.68 o 
 -10   4   5     1361.17     1363.07     26.67 o 
  -9   4   5      512.32      489.86     15.43 o 
  -8   4   5       26.34       33.70      6.80 o 
  -7   4   5     1337.83     1283.83     30.67 o 
  -6   4   5      781.48      751.25     14.54 o 
  -5   4   5       43.25       51.37      4.50 o 
  -4   4   5     3391.94     3191.33     28.96 o 
  -3   4   5     2615.21     2441.50     52.50 o 
  -2   4   5     2972.99     2931.58     54.39 o 
  -1   4   5        7.97        8.76      4.02 o 
   0   4   5     1904.33     1912.44     48.65 o 
   1   4   5     1681.90     1671.59     33.57 o 
   2   4   5      130.38      107.26      5.80 o 
   3   4   5     3171.97     3098.25     31.18 o 
   4   4   5     1752.24     1699.87     23.79 o 
   5   4   5       22.24       29.54      4.81 o 
   6   4   5      158.52      159.45      9.81 o 
   7   4   5      148.20      140.29     10.38 o 
 -13   5   5      100.86      104.92     15.50 o 
 -12   5   5      709.91      734.57     62.38 o 
 -11   5   5      915.00      931.79     56.01 o 
 -10   5   5      254.33      261.57     12.04 o 
  -9   5   5      369.63      372.87     13.58 o 
  -8   5   5     6235.83     6046.96     67.93 o 
  -7   5   5        7.42       10.61      3.38 o 
  -6   5   5      186.14      199.05     11.73 o 
  -5   5   5     1035.81      981.89     16.39 o 
  -4   5   5     3360.54     3165.06     60.34 o 
  -3   5   5      306.78      300.08     13.92 o 
  -2   5   5      348.76      353.86     10.08 o 
  -1   5   5     3192.98     3097.65     93.31 o 
   0   5   5     3690.11     3642.16     79.23 o 
   1   5   5       84.41       78.65      5.21 o 
   2   5   5     2119.87     2107.87     28.16 o 
   3   5   5     1804.81     1761.81     47.93 o 
   4   5   5        2.13        4.07      3.64 o 
   5   5   5      351.69      334.93     14.11 o 
   6   5   5      923.93      868.68     24.86 o 
   7   5   5      651.36      604.32     27.76 o 
 -13   6   5      238.38      292.96     23.40 o 
 -12   6   5      193.03      205.49     12.45 o 
 -11   6   5       16.12       15.16      6.04 o 
 -10   6   5       87.52       91.06      9.05 o 
  -9   6   5     2799.95     2738.48     52.50 o 
  -8   6   5      445.38      410.11     12.28 o 
  -7   6   5        9.93       10.73      3.70 o 
  -6   6   5     1153.35     1071.41     18.28 o 
  -5   6   5     2246.36     2221.46     26.51 o 
  -4   6   5      167.13      182.25      7.98 o 
  -3   6   5     2928.86     2757.86     39.38 o 
  -2   6   5     5134.17     4715.89    146.02 o 
  -1   6   5     1435.03     1384.58     42.65 o 
   0   6   5       26.70       28.60      4.92 o 
   1   6   5      567.14      550.28     12.28 o 
   2   6   5     2045.23     2026.52     58.02 o 
   3   6   5       89.80      108.97      7.20 o 
   4   6   5      665.02      650.47     19.23 o 
   5   6   5     1125.09     1074.23     24.90 o 
   6   6   5      677.91      707.07     21.35 o 
 -12   7   5       29.48       26.15     11.30 o 
 -11   7   5      393.88      396.58     24.05 o 
 -10   7   5     2280.25     2106.54     59.77 o 
  -9   7   5       85.71      112.72      8.80 o 
  -8   7   5      539.93      501.61     18.77 o 
  -7   7   5      764.39      745.47     16.11 o 
  -6   7   5     1095.42     1049.35     30.47 o 
  -5   7   5      327.01      327.79     11.00 o 
  -4   7   5     2491.35     2446.79     29.63 o 
  -3   7   5     1280.84     1228.18     20.88 o 
  -2   7   5      941.13      896.24     17.60 o 
  -1   7   5      446.42      425.00     12.17 o 
   0   7   5      668.98      688.83     19.78 o 
   1   7   5     1047.20     1003.86     24.24 o 
   2   7   5       74.93       94.64     15.66 o 
   3   7   5      624.08      623.65     15.39 o 
   4   7   5     1239.32     1295.15     36.32 o 
   5   7   5      554.62      519.23     17.92 o 
 -12   8   5       47.63       54.88     14.20 o 
 -11   8   5      533.20      588.98     29.70 o 
 -10   8   5      575.22      574.15     19.24 o 
  -9   8   5      128.58      139.50     12.27 o 
  -8   8   5      905.20      904.66     25.66 o 
  -7   8   5      762.00      759.79     17.28 o 
  -6   8   5       16.81       23.39      5.63 o 
  -5   8   5      410.96      420.55     12.87 o 
  -4   8   5     1239.45     1151.05     26.58 o 
  -3   8   5      629.35      628.39     15.39 o 
  -2   8   5      121.30      114.38     10.55 o 
  -1   8   5     1086.59     1075.96     20.37 o 
   0   8   5     1394.84     1424.00     29.39 o 
   1   8   5       19.17       24.66      7.83 o 
   2   8   5      272.53      274.31     13.93 o 
   3   8   5      888.02      911.64     38.42 o 
   4   8   5      355.41      362.53     22.92 o 
 -11   9   5       62.62       71.77     10.73 o 
 -10   9   5       57.30       52.38     10.17 o 
  -9   9   5      694.52      715.74     29.86 o 
  -8   9   5      787.41      784.26     29.13 o 
  -7   9   5       83.14      107.35     18.32 o 
  -6   9   5     1229.92     1162.04     26.21 o 
  -5   9   5      795.49      786.58     21.66 o 
  -4   9   5      169.39      176.52     10.55 o 
  -3   9   5        2.96        5.18      4.51 o 
  -2   9   5      665.55      652.47     19.40 o 
  -1   9   5     1217.61     1221.46     30.42 o 
   0   9   5        0.90        4.62      5.91 o 
   1   9   5      697.27      727.78     22.20 o 
   2   9   5     1006.01      992.19     39.06 o 
   3   9   5      220.67      237.11     19.21 o 
 -11  10   5      170.28      190.46     19.85 o 
 -10  10   5      253.35      287.37     18.64 o 
  -9  10   5      176.44      165.99     11.41 o 
  -8  10   5       29.90       34.14      7.42 o 
  -7  10   5      860.26      856.38     24.25 o 
  -6  10   5     1464.97     1463.63     31.44 o 
  -5  10   5      206.18      181.23     14.77 o 
  -4  10   5       45.10       55.27      8.31 o 
  -3  10   5      394.32      409.65     16.64 o 
  -2  10   5      997.86      984.33     45.03 o 
  -1  10   5       19.11       18.24     11.78 o 
   0  10   5      641.65      730.70     31.31 o 
   1  10   5     1039.87     1059.82     40.84 o 
 -10  11   5       47.55       63.92     13.40 o 
  -9  11   5      106.33      123.86     12.23 o 
  -8  11   5      487.63      499.53     26.07 o 
  -7  11   5      807.99      858.93     25.40 o 
  -6  11   5      149.18      175.90     16.87 o 
  -5  11   5      203.58      196.73     12.45 o 
  -4  11   5      926.63      982.38     26.69 o 
  -3  11   5      739.35      760.28     23.77 o 
  -2  11   5      126.73       93.78     18.24 o 
  -7  12   5       12.19       16.63     10.65 o 
  -6  12   5      878.20      900.14     47.94 o 
  -5  12   5      449.36      465.48     19.46 o 
  -4  12   5       66.17       86.43     11.43 o 
  -3  12   5        0.52       -0.80      7.78 o 
  -2  12   5      248.33      274.40     26.47 o 
   2 -12   6      109.28      151.21     14.35 o 
   3 -12   6      746.23      694.62     26.31 o 
   4 -12   6      587.08      561.25     22.04 o 
   5 -12   6       78.66       78.81      8.80 o 
   6 -12   6       41.20       43.07      7.03 o 
   7 -12   6      551.09      516.54     24.70 o 
  -1 -11   6      156.79      170.61     20.50 o 
   0 -11   6       77.08      111.05     11.87 o 
   1 -11   6       11.43       16.53      8.23 o 
   2 -11   6     1379.43     1332.65     32.62 o 
   3 -11   6     1068.73     1013.99     30.83 o 
   4 -11   6      198.79      204.10     10.42 o 
   5 -11   6      264.44      266.96     11.72 o 
   6 -11   6      464.84      444.27     14.63 o 
   7 -11   6      239.01      248.94     24.94 o 
   8 -11   6       29.01       37.94      8.51 o 
  -3 -10   6     1455.17     1595.53     50.68 o 
  -2 -10   6      963.83      943.09     27.30 o 
  -1 -10   6        2.66        7.33      7.59 o 
   0 -10   6      842.65      819.04     24.64 o 
   1 -10   6      557.89      569.17     34.46 o 
   2 -10   6     1075.08     1045.09     27.45 o 
   3 -10   6      385.46      326.25     11.86 o 
   4 -10   6      689.96      665.10     16.75 o 
   5 -10   6     1729.31     1601.24     25.96 o 
   6 -10   6      468.26      454.84     15.86 o 
   7 -10   6      539.64      524.45     47.21 o 
   8 -10   6      939.91      906.59     43.34 o 
   9 -10   6      843.52      847.33     77.64 o 
  -4  -9   6      591.57      621.11     22.07 o 
  -3  -9   6      832.90      800.85     24.29 o 
  -2  -9   6       58.39       56.60      9.36 o 
  -1  -9   6     1046.19      997.97     25.99 o 
   0  -9   6     1629.79     1573.59     32.60 o 
   1  -9   6      994.48      923.12     24.80 o 
   2  -9   6       52.32       46.00      5.70 o 
   3  -9   6     1148.30     1070.30     19.74 o 
   4  -9   6      700.65      685.95     16.13 o 
   5  -9   6       44.53       42.45      5.66 o 
   6  -9   6      404.46      375.09     12.48 o 
   7  -9   6     1664.98     1697.62    103.71 o 
   8  -9   6      127.61      149.67     12.68 o 
   9  -9   6       10.55        5.73      9.68 o 
  10  -9   6      261.60      320.88     26.15 o 
  -6  -8   6        2.36       15.82      9.85 o 
  -5  -8   6      477.22      472.32     19.00 o 
  -4  -8   6      271.91      268.13     14.08 o 
  -3  -8   6      316.77      295.79     14.04 o 
  -2  -8   6     1019.93     1025.68     25.50 o 
  -1  -8   6     3242.87     3224.48     45.13 o 
   0  -8   6     1610.69     1512.90     59.88 o 
   1  -8   6        2.73       12.62      5.28 o 
   2  -8   6     1813.65     1802.52     40.76 o 
   3  -8   6      402.03      389.07     13.83 o 
   4  -8   6       49.45       50.53      5.70 o 
   5  -8   6       20.36       29.07      5.90 o 
   6  -8   6     3510.05     3550.60    171.90 o 
   7  -8   6     1006.25      962.82     47.21 o 
   8  -8   6       16.28       20.69      6.67 o 
   9  -8   6     1027.65     1065.25     28.88 o 
  10  -8   6      557.65      613.09     22.81 o 
  -7  -7   6        1.85       -6.29     10.33 o 
  -6  -7   6      440.76      497.23     18.82 o 
  -5  -7   6      816.90      807.61     22.88 o 
  -4  -7   6        3.64        3.00      5.02 o 
  -3  -7   6     1738.39     1714.32     32.07 o 
  -2  -7   6     2932.36     2875.76     69.81 o 
  -1  -7   6     1765.20     1703.65     30.63 o 
   0  -7   6      502.79      486.83     16.26 o 
   1  -7   6     1795.43     1712.34     29.95 o 
   2  -7   6      933.79      966.15     17.85 o 
   3  -7   6       10.29       10.36      3.31 o 
   4  -7   6      870.68      814.94     15.96 o 
   5  -7   6     5304.85     5277.39     74.02 o 
   6  -7   6        5.41        4.68      4.65 o 
   7  -7   6      142.86      160.66     12.91 o 
   8  -7   6       75.52       88.25      9.58 o 
   9  -7   6      582.58      624.28     42.61 o 
  10  -7   6       74.45       91.02     17.67 o 
  -8  -6   6       26.16       33.82      8.39 o 
  -7  -6   6     1132.65     1217.06     27.73 o 
  -6  -6   6     1200.79     1222.54     21.83 o 
  -5  -6   6      128.19      121.63      7.80 o 
  -4  -6   6     1537.32     1491.00     26.35 o 
  -3  -6   6     2758.55     2874.81     62.30 o 
  -2  -6   6      147.89      144.78     10.81 o 
  -1  -6   6      653.85      627.87     18.88 o 
   0  -6   6     2458.23     2480.94     25.20 o 
   1  -6   6     2634.53     2686.72     26.97 o 
   2  -6   6       50.15       61.05     11.80 o 
   3  -6   6       96.82      109.08      6.97 o 
   4  -6   6     5405.76     5410.26     62.20 o 
   5  -6   6      356.61      351.88     13.68 o 
   6  -6   6      467.85      450.07     17.84 o 
   7  -6   6     1368.71     1365.86     28.50 o 
   8  -6   6     1330.12     1322.82     32.12 o 
   9  -6   6      252.08      242.15     13.81 o 
  10  -6   6      391.26      401.77     17.95 o 
  -9  -5   6      144.33      143.01     18.88 o 
  -8  -5   6     1352.58     1388.28     24.04 o 
  -7  -5   6      539.43      547.21     14.47 o 
  -6  -5   6      408.28      411.08     14.92 o 
  -5  -5   6      450.09      461.79     12.23 o 
  -4  -5   6      433.98      440.43     11.59 o 
  -3  -5   6      348.35      356.59     10.43 o 
  -2  -5   6     1448.87     1479.45     48.35 o 
  -1  -5   6     3900.03     4098.11    117.70 o 
   0  -5   6      973.33     1002.09     15.70 o 
   1  -5   6       54.78       57.13      4.68 o 
   2  -5   6      363.36      347.82      9.43 o 
   3  -5   6      798.58      794.35     14.29 o 
   4  -5   6      108.86      106.49      5.98 o 
   5  -5   6        6.22        4.05      3.76 o 
   6  -5   6     2897.14     2813.12     86.84 o 
   7  -5   6     1822.62     1710.67     94.83 o 
   8  -5   6       11.73       11.47      5.65 o 
   9  -5   6      998.41     1040.05     43.18 o 
  10  -5   6      246.41      269.64     14.90 o 
  11  -5   6      282.75      252.12     20.66 o 
  -9  -4   6      784.85      836.68     19.04 o 
  -8  -4   6      577.66      584.17     15.20 o 
  -7  -4   6        7.08        4.90      3.74 o 
  -6  -4   6     1366.32     1355.61     23.11 o 
  -5  -4   6     2265.83     2278.22     32.46 o 
  -4  -4   6      230.18      229.98     10.37 o 
  -3  -4   6     2333.75     2295.48     39.24 o 
  -2  -4   6     3160.01     3268.24     78.30 o 
  -1  -4   6     2973.87     3076.71     48.67 o 
   0  -4   6      410.57      404.85     12.23 o 
   1  -4   6     1430.28     1445.08     18.03 o 
   2  -4   6     1173.04     1206.36     14.58 o 
   3  -4   6     1418.68     1431.46     17.31 o 
   4  -4   6      166.27      155.39      8.24 o 
   5  -4   6     3008.78     3069.50     56.01 o 
   6  -4   6     2107.77     2034.18     91.44 o 
   7  -4   6        0.12       -3.36      4.52 o 
   8  -4   6     2237.28     2249.27     38.46 o 
   9  -4   6     1462.52     1515.51     46.24 o 
  10  -4   6      235.08      245.59     30.35 o 
  11  -4   6      208.89      220.81     19.53 o 
 -10  -3   6      812.73      896.84     43.90 o 
  -9  -3   6        2.21       -0.10      5.97 o 
  -8  -3   6       29.85       41.21      5.41 o 
  -7  -3   6      754.59      745.96     24.25 o 
  -6  -3   6     1474.20     1465.56     20.49 o 
  -5  -3   6       59.47       70.83      5.24 o 
  -4  -3   6     1616.52     1684.76     33.98 o 
  -3  -3   6     1822.53     1749.62     28.21 o 
  -2  -3   6     1353.42     1424.12     33.22 o 
  -1  -3   6        1.04       13.48      3.77 o 
   0  -3   6     4452.64     4931.34     55.60 o 
   1  -3   6     3693.19     3901.05     41.84 o 
   2  -3   6       39.43       51.26      4.96 o 
   3  -3   6       96.66       91.28      7.01 o 
   4  -3   6     1691.71     1724.63     27.54 o 
   5  -3   6     1114.08     1152.14     23.89 o 
   6  -3   6       95.36       87.98      6.57 o 
   7  -3   6     1460.01     1508.50     25.69 o 
   8  -3   6     2366.06     2373.43     50.05 o 
   9  -3   6       80.88       83.23      9.92 o 
  10  -3   6      333.32      391.63     23.81 o 
 -10  -2   6        5.08        3.41      4.39 o 
  -9  -2   6       36.46       33.85      5.34 o 
  -8  -2   6     1309.20     1327.83     31.25 o 
  -7  -2   6     1071.47     1063.54     17.74 o 
  -6  -2   6        1.31        2.82      2.90 o 
  -5  -2   6     1695.04     1709.44     39.12 o 
  -4  -2   6     3335.77     3229.59     93.22 o 
  -3  -2   6     3016.64     3286.91     37.38 o 
  -2  -2   6      220.56      252.82      5.74 o 
  -1  -2   6     6214.32     6559.57     48.58 o 
   0  -2   6     4528.13     4703.47     31.75 o 
   1  -2   6        0.52        5.79      4.18 o 
   2  -2   6     3195.45     3174.30     57.85 o 
   3  -2   6     2085.01     1986.53     23.48 o 
   4  -2   6      830.35      853.19     15.66 o 
   5  -2   6       16.38       25.34      6.05 o 
   6  -2   6     1128.25     1099.96     22.19 o 
   7  -2   6     1762.37     1788.92     47.21 o 
   8  -2   6       82.28       98.01     12.07 o 
   9  -2   6      569.13      550.38     15.20 o 
  10  -2   6      490.05      518.89     19.28 o 
 -10  -1   6       26.35       26.75      8.39 o 
  -9  -1   6      117.56      137.81      7.76 o 
  -8  -1   6      411.24      401.69     14.75 o 
  -7  -1   6       25.82       27.96      4.02 o 
  -6  -1   6     1593.50     1552.49     43.80 o 
  -5  -1   6     2766.19     2593.85     55.47 o 
  -4  -1   6     3267.24     3434.37     40.28 o 
  -3  -1   6      659.13      624.18     25.71 o 
  -2  -1   6     1975.33     1946.86     19.36 o 
  -1  -1   6     5155.67     5292.94     29.63 o 
   0  -1   6        0.45        6.85      1.98 o 
   1  -1   6     6232.09     6459.74    103.39 o 
   2  -1   6     5085.27     5033.51    133.06 o 
   3  -1   6     1749.33     1764.36     21.99 o 
   4  -1   6     1248.77     1268.90     19.30 o 
   5  -1   6      782.74      749.59     15.59 o 
   6  -1   6     1039.11     1068.37     19.54 o 
   7  -1   6      316.85      330.47     11.14 o 
   8  -1   6     1119.52     1091.20     20.45 o 
   9  -1   6     1078.90     1115.39     22.02 o 
  10  -1   6      322.92      298.77     19.53 o 
 -11   0   6      146.96      154.45     11.98 o 
 -10   0   6     1259.55     1323.93     44.95 o 
  -9   0   6      401.66      385.22     14.66 o 
  -8   0   6      304.21      272.17     12.68 o 
  -7   0   6     1293.99     1256.16     22.23 o 
  -6   0   6     2347.66     2350.39     49.18 o 
  -5   0   6     2111.33     2164.06     61.15 o 
  -4   0   6     1890.11     1889.92     29.05 o 
  -3   0   6     5730.94     5720.53     77.74 o 
  -2   0   6     4264.62     4343.14     39.05 o 
  -1   0   6      650.81      739.39      9.80 o 
   0   0   6     4418.43     4637.34     65.70 o 
   1   0   6     4280.06     4256.55     80.19 o 
   2   0   6      830.19      901.27     14.84 o 
   3   0   6     1955.25     2027.72     29.27 o 
   4   0   6     3136.76     3091.46     55.44 o 
   5   0   6      423.48      422.26     12.15 o 
   6   0   6      242.01      242.94      9.70 o 
   7   0   6      871.68      917.08     18.60 o 
   8   0   6     1273.08     1284.89     26.57 o 
   9   0   6      142.31      132.35     11.33 o 
 -11   1   6      868.65      946.88     35.59 o 
 -10   1   6      370.33      376.07     14.83 o 
  -9   1   6      224.88      228.62     11.27 o 
  -8   1   6     1690.74     1621.40     27.89 o 
  -7   1   6      214.10      201.21      9.75 o 
  -6   1   6      250.94      254.56     10.27 o 
  -5   1   6      892.48      894.64     16.73 o 
  -4   1   6     5277.63     5071.75    120.02 o 
  -3   1   6     2152.37     2055.65     35.06 o 
  -2   1   6      519.13      603.16      8.36 o 
  -1   1   6     4049.16     3998.80     39.39 o 
   0   1   6      526.11      469.37     13.81 o 
   1   1   6        0.86        6.49      2.09 o 
   2   1   6      851.33      848.84     14.61 o 
   3   1   6     5443.70     5399.61     53.56 o 
   4   1   6       52.13       61.27      5.45 o 
   5   1   6      177.61      166.80      9.79 o 
   6   1   6     1500.06     1460.14     23.63 o 
   7   1   6     1878.41     1879.07     27.29 o 
   8   1   6      297.37      281.04     12.37 o 
   9   1   6      175.71      177.21     12.57 o 
 -12   2   6      309.59      392.06     24.70 o 
 -11   2   6      526.40      546.79     43.90 o 
 -10   2   6       26.83       30.44      6.39 o 
  -9   2   6     1626.64     1623.09     70.13 o 
  -8   2   6     1197.31     1184.19     23.67 o 
  -7   2   6       11.25       10.71      9.52 o 
  -6   2   6     1425.07     1311.56     30.03 o 
  -5   2   6     1870.40     1692.29     20.19 o 
  -4   2   6      714.36      666.82      8.74 o 
  -3   2   6      119.69      114.16      5.72 o 
  -2   2   6       22.96       13.74      3.31 o 
  -1   2   6     4210.22     4091.61     40.78 o 
   0   2   6     2350.06     2469.59     21.64 o 
   1   2   6      943.28      949.80     11.13 o 
   2   2   6     4451.92     4381.89     41.42 o 
   3   2   6        3.11        7.87      3.20 o 
   4   2   6        9.79        9.95      3.37 o 
   5   2   6     1889.82     1878.21     26.06 o 
   6   2   6     1872.55     1862.61     27.22 o 
   7   2   6      276.64      259.37     10.56 o 
   8   2   6      300.34      302.88     18.08 o 
 -12   3   6      132.57      126.33     11.61 o 
 -11   3   6      212.42      221.76     12.75 o 
 -10   3   6     1355.29     1385.45     28.35 o 
  -9   3   6     1136.90     1095.42     23.72 o 
  -8   3   6        6.75        5.94      3.95 o 
  -7   3   6      377.40      344.93     12.38 o 
  -6   3   6     2660.77     2537.49     28.54 o 
  -5   3   6      839.43      840.90     14.59 o 
  -4   3   6     1196.01     1153.39     17.26 o 
  -3   3   6     4668.64     4564.22     36.13 o 
  -2   3   6     5482.96     5405.53    125.42 o 
  -1   3   6       23.87       28.46      3.28 o 
   0   3   6       63.82       69.33      4.12 o 
   1   3   6     2119.31     2146.25     23.20 o 
   2   3   6       23.53       22.43      4.68 o 
   3   3   6      248.23      236.07      8.79 o 
   4   3   6     1303.14     1285.30     21.17 o 
   5   3   6     1139.93     1142.96     20.89 o 
   6   3   6      616.21      609.58     20.60 o 
   7   3   6       55.77       52.72      7.65 o 
   8   3   6      309.30      304.42     20.82 o 
 -12   4   6      331.78      322.83     15.56 o 
 -11   4   6     1243.31     1324.41     28.83 o 
 -10   4   6      327.17      323.93     13.89 o 
  -9   4   6       38.72       33.33     15.25 o 
  -8   4   6      384.62      399.10     14.19 o 
  -7   4   6      908.38      857.16     15.72 o 
  -6   4   6      559.74      501.04     11.94 o 
  -5   4   6      660.87      668.49     13.75 o 
  -4   4   6     4691.58     4479.90     37.27 o 
  -3   4   6     4770.51     4771.81     39.03 o 
  -2   4   6      152.58      151.26      7.31 o 
  -1   4   6      650.42      633.63     12.54 o 
   0   4   6      803.86      809.44     22.85 o 
   1   4   6     1649.51     1552.66     27.04 o 
   2   4   6      267.08      250.87      8.76 o 
   3   4   6     6939.63     6720.63    134.53 o 
   4   4   6     3309.40     3321.27     60.05 o 
   5   4   6      239.87      238.18     10.06 o 
   6   4   6      428.19      422.73     22.11 o 
   7   4   6      758.44      704.18     30.43 o 
 -12   5   6      173.41      212.09     13.02 o 
 -11   5   6      118.61      160.75     11.56 o 
 -10   5   6        0.45        3.02      4.96 o 
  -9   5   6     1204.63     1137.69     25.50 o 
  -8   5   6      246.24      224.40      8.85 o 
  -7   5   6       53.58       53.95      5.55 o 
  -6   5   6      259.49      233.24      8.80 o 
  -5   5   6     1866.06     1760.24     23.60 o 
  -4   5   6     3555.35     3310.12     58.76 o 
  -3   5   6        0.04        1.03      2.85 o 
  -2   5   6     4381.65     4117.28     43.63 o 
  -1   5   6     4243.74     4132.84     74.16 o 
   0   5   6       37.64       27.54      6.18 o 
   1   5   6     2877.86     2952.27     73.75 o 
   2   5   6     3097.68     3107.89     78.25 o 
   3   5   6      301.89      301.78     10.56 o 
   4   5   6       30.46       32.47      6.25 o 
   5   5   6      768.49      751.57     22.27 o 
   6   5   6      608.61      597.64     19.61 o 
   7   5   6      157.35      158.99     15.82 o 
 -12   6   6      126.23      156.98     18.40 o 
 -11   6   6      232.38      181.03     11.35 o 
 -10   6   6     1309.79     1242.99     27.28 o 
  -9   6   6     1469.88     1451.98     23.11 o 
  -8   6   6        0.23        4.83      3.74 o 
  -7   6   6      612.15      582.71     14.19 o 
  -6   6   6      687.38      659.55     15.22 o 
  -5   6   6     1121.51     1106.03     21.55 o 
  -4   6   6       10.21       11.14      3.80 o 
  -3   6   6     1195.22     1104.09     19.62 o 
  -2   6   6     2476.98     2397.00     29.13 o 
  -1   6   6       18.98       24.21      5.19 o 
   0   6   6      875.48      898.66     23.19 o 
   1   6   6     2266.65     2239.90     37.33 o 
   2   6   6      305.76      281.90     17.35 o 
   3   6   6       94.68       96.50     10.33 o 
   4   6   6      249.72      249.39     10.55 o 
   5   6   6     1564.28     1531.13     41.16 o 
   6   6   6       53.41       45.03     11.46 o 
 -12   7   6        0.70       -8.23     10.17 o 
 -11   7   6     1304.59     1251.89     42.45 o 
 -10   7   6       82.81      105.19     10.59 o 
  -9   7   6        1.53       -2.01      4.16 o 
  -8   7   6      293.92      276.13     10.62 o 
  -7   7   6     1383.72     1356.20     22.93 o 
  -6   7   6      816.56      772.71     17.27 o 
  -5   7   6        0.30        9.00      5.92 o 
  -4   7   6      195.31      196.13     11.57 o 
  -3   7   6     1810.94     1734.53     25.84 o 
  -2   7   6      169.23      162.38      8.54 o 
  -1   7   6      898.09      857.68     20.60 o 
   0   7   6     1774.86     1695.74     32.80 o 
   1   7   6      600.55      538.00     19.02 o 
   2   7   6      134.23      139.71     11.79 o 
   3   7   6      603.90      632.93     21.60 o 
   4   7   6      547.03      602.70     33.25 o 
 -11   8   6      641.34      752.65     34.22 o 
 -10   8   6        3.42       24.09     13.72 o 
  -9   8   6     1077.11     1067.32     33.33 o 
  -8   8   6     2062.77     1995.31     29.36 o 
  -7   8   6     1160.09     1176.64     22.44 o 
  -6   8   6      877.57      820.07     21.43 o 
  -5   8   6      993.48      987.31     20.34 o 
  -4   8   6     1093.43     1038.67     20.82 o 
  -3   8   6       58.36       71.25      7.62 o 
  -2   8   6      618.23      615.09     16.00 o 
  -1   8   6     1823.10     1918.52     55.69 o 
   0   8   6      727.30      717.37     26.55 o 
   1   8   6      224.55      214.23     13.02 o 
   2   8   6      387.71      397.25     17.49 o 
   3   8   6      895.44      944.73     41.48 o 
 -11   9   6      101.82      124.93     15.82 o 
 -10   9   6      363.98      381.82     43.98 o 
  -9   9   6      511.60      532.29     19.35 o 
  -8   9   6        4.20       17.67      6.33 o 
  -7   9   6      988.47      970.57     24.96 o 
  -6   9   6      639.46      628.38     20.04 o 
  -5   9   6      543.08      567.03     16.36 o 
  -4   9   6        0.01        4.40      4.47 o 
  -3   9   6      170.07      173.16     10.01 o 
  -2   9   6     1025.10      985.49     34.07 o 
  -1   9   6      284.44      273.91     22.76 o 
   0   9   6      387.22      346.87     16.41 o 
   1   9   6     1109.16     1232.71     30.69 o 
   2   9   6      753.15      745.71     36.48 o 
 -11  10   6      168.53      186.59     18.08 o 
 -10  10   6      176.05      211.12     18.72 o 
  -9  10   6       57.67       54.93     18.80 o 
  -8  10   6      334.16      344.08     16.08 o 
  -7  10   6     1284.41     1320.65     30.87 o 
  -6  10   6      360.46      355.16     16.39 o 
  -5  10   6        1.43        5.80      5.86 o 
  -4  10   6      123.59      143.92     10.78 o 
  -3  10   6      615.84      616.64     20.59 o 
  -2  10   6       69.69       90.07     16.46 o 
  -1  10   6      286.83      310.10     39.06 o 
   0  10   6     1379.10     1510.96     46.81 o 
   1  10   6      439.27      414.34     27.92 o 
  -9  11   6      155.98      191.27     20.82 o 
  -8  11   6      493.46      516.24     20.48 o 
  -7  11   6      311.12      326.02     16.15 o 
  -6  11   6        1.35        5.65      6.67 o 
  -5  11   6      148.24      196.23     13.22 o 
  -4  11   6      733.26      744.31     23.73 o 
  -3  11   6       49.31       36.80     14.85 o 
  -2  11   6      324.04      329.92     28.25 o 
  -1  11   6      912.24     1060.95     40.84 o 
  -6  12   6      370.63      400.30     24.86 o 
  -5  12   6      519.06      586.72     29.22 o 
  -4  12   6        5.94        0.32     10.01 o 
   4 -12   7      428.11      430.96     26.79 o 
   5 -12   7       61.02       58.21     15.50 o 
   6 -12   7      812.79      763.64     23.32 o 
   0 -11   7        3.46       12.31      7.35 o 
   1 -11   7      448.51      454.16     19.96 o 
   2 -11   7     1161.72     1162.29     31.25 o 
   3 -11   7      165.84      176.70     24.70 o 
   4 -11   7      153.76      155.97     13.92 o 
   5 -11   7     1214.58     1267.04     29.34 o 
   6 -11   7      410.85      411.86     18.38 o 
   7 -11   7        0.19        1.14      6.90 o 
  -2 -10   7      120.01      100.50     13.40 o 
  -1 -10   7        0.18        1.38      7.91 o 
   0 -10   7      355.52      317.76     16.33 o 
   1 -10   7      420.53      411.06     21.79 o 
   2 -10   7      210.86      199.07     13.45 o 
   3 -10   7       15.95       15.33      6.44 o 
   4 -10   7     1517.42     1439.17     24.82 o 
   5 -10   7      827.57      836.88     19.44 o 
   6 -10   7        5.71        1.35      5.67 o 
   7 -10   7      380.37      384.65     22.27 o 
   8 -10   7      569.94      549.39     46.57 o 
  -3  -9   7      563.89      610.84     21.95 o 
  -2  -9   7        8.99        3.43      6.13 o 
  -1  -9   7      760.15      775.10     23.89 o 
   0  -9   7      715.94      748.48     23.02 o 
   1  -9   7      684.57      627.26     20.89 o 
   2  -9   7       73.96       78.08     12.43 o 
   3  -9   7      613.12      598.45     15.28 o 
   4  -9   7     1926.97     1804.44     26.99 o 
   5  -9   7        5.59        5.93      6.50 o 
   6  -9   7     1217.90     1147.15     69.81 o 
   7  -9   7     1090.02     1108.10    106.53 o 
   8  -9   7      337.99      343.71     19.29 o 
   9  -9   7       50.54       63.76     15.17 o 
  -5  -8   7      748.42      768.29     24.36 o 
  -4  -8   7      125.88      144.73     14.20 o 
  -3  -8   7      217.93      213.55     12.95 o 
  -2  -8   7     1198.48     1123.91     27.54 o 
  -1  -8   7     2178.27     2083.10     37.13 o 
   0  -8   7     1150.64     1002.40     25.58 o 
   1  -8   7      619.52      531.87     18.32 o 
   2  -8   7     1751.22     1617.62     37.54 o 
   3  -8   7      824.81      766.81     16.54 o 
   4  -8   7      268.06      250.83     10.06 o 
   5  -8   7     2389.07     2315.26     74.57 o 
   6  -8   7     3587.71     3522.22    170.93 o 
   7  -8   7      133.67      149.94     18.88 o 
   8  -8   7      148.73      167.59     13.18 o 
   9  -8   7      596.62      607.07     69.73 o 
  -6  -7   7      629.27      628.92     41.56 o 
  -5  -7   7      206.96      212.57     12.61 o 
  -4  -7   7      319.87      295.58     14.09 o 
  -3  -7   7     2849.99     2734.59     41.77 o 
  -2  -7   7     1481.63     1474.54     30.01 o 
  -1  -7   7       47.60       46.11      7.13 o 
   0  -7   7     1664.82     1619.57     30.49 o 
   1  -7   7      182.62      214.39      8.49 o 
   2  -7   7        2.30        5.52      3.64 o 
   3  -7   7        5.59        2.11      3.35 o 
   4  -7   7     2958.75     2887.11     59.58 o 
   5  -7   7     2168.16     2141.91    126.14 o 
   6  -7   7       25.95       24.01      7.83 o 
   7  -7   7       89.58       84.26      9.58 o 
   8  -7   7     1336.20     1305.86     41.32 o 
   9  -7   7      208.58      244.71     14.61 o 
  -8  -6   7      178.67      215.64     19.37 o 
  -7  -6   7      745.47      766.27     18.67 o 
  -6  -6   7      537.67      539.74     15.17 o 
  -5  -6   7      312.41      327.48     11.60 o 
  -4  -6   7     2227.75     2287.93     57.74 o 
  -3  -6   7     1641.09     1661.12     85.06 o 
  -2  -6   7      130.30      102.92      9.02 o 
  -1  -6   7     1852.65     1848.21     69.08 o 
   0  -6   7     1309.45     1323.20     19.39 o 
   1  -6   7       47.49       55.18      5.60 o 
   2  -6   7        1.22        1.02      3.04 o 
   3  -6   7     3124.14     3094.54     49.00 o 
   4  -6   7     4420.74     4351.31    111.40 o 
   5  -6   7      208.87      202.34     11.17 o 
   6  -6   7     1826.63     1758.27     72.63 o 
   7  -6   7     1041.63      967.56     25.07 o 
   8  -6   7      156.20      180.20     13.28 o 
   9  -6   7      399.25      442.77     59.96 o 
  10  -6   7      384.74      390.61     25.34 o 
  -8  -5   7     1655.81     1681.08     33.98 o 
  -7  -5   7       23.26       26.37      5.36 o 
  -6  -5   7      428.01      427.87     13.04 o 
  -5  -5   7     1631.28     1586.49     23.79 o 
  -4  -5   7     1808.59     1803.24     39.35 o 
  -3  -5   7       41.37       45.18      9.97 o 
  -2  -5   7     1106.60     1072.79     17.68 o 
  -1  -5   7     3791.30     3922.97     34.58 o 
   0  -5   7        3.40       10.91      7.90 o 
   1  -5   7     1197.34     1218.01     17.91 o 
   2  -5   7     2419.01     2474.80     30.64 o 
   3  -5   7      130.50      131.60      6.72 o 
   4  -5   7        1.36        4.46      4.11 o 
   5  -5   7      140.95      136.51      9.39 o 
   6  -5   7     1339.15     1343.73     51.65 o 
   7  -5   7      805.53      802.80     46.65 o 
   8  -5   7      338.28      340.09     46.41 o 
   9  -5   7      216.30      246.66     14.31 o 
  10  -5   7      580.33      551.05     29.22 o 
  -9  -4   7      836.14      886.48     19.90 o 
  -8  -4   7        7.45        6.71      5.65 o 
  -7  -4   7     1224.59     1238.90     26.98 o 
  -6  -4   7     3101.02     3065.32     33.32 o 
  -5  -4   7      622.54      633.95     14.36 o 
  -4  -4   7       17.60       13.99      3.65 o 
  -3  -4   7     1323.51     1406.03     20.09 o 
  -2  -4   7     1937.26     1957.05     30.67 o 
  -1  -4   7       57.17       51.90      3.89 o 
   0  -4   7      931.75      993.85     13.39 o 
   1  -4   7     5892.92     6083.11     45.46 o 
   2  -4   7     2624.83     2650.61     40.50 o 
   3  -4   7      120.69      122.47      6.08 o 
   4  -4   7     1192.31     1184.94     23.77 o 
   5  -4   7     1578.21     1541.78     34.22 o 
   6  -4   7     1409.36     1373.87     28.21 o 
   7  -4   7      906.32      874.00     23.62 o 
   8  -4   7     1837.36     1851.97     89.42 o 
   9  -4   7      343.12      354.72     16.83 o 
  10  -4   7        4.90       11.30     10.01 o 
 -10  -3   7      143.35      211.12     19.21 o 
  -9  -3   7      179.00      180.87      9.76 o 
  -8  -3   7       72.97       96.21      7.50 o 
  -7  -3   7     1095.29     1082.81     19.09 o 
  -6  -3   7     1846.00     1833.05     37.85 o 
  -5  -3   7      258.28      259.89      8.98 o 
  -4  -3   7     1966.01     1902.66     57.84 o 
  -3  -3   7      317.68      323.36     16.98 o 
  -2  -3   7       92.56       97.70      5.64 o 
  -1  -3   7      806.21      790.76     11.38 o 
   0  -3   7     3212.79     3295.21     24.94 o 
   1  -3   7     2148.18     2209.37     25.53 o 
   2  -3   7       83.78       84.72      4.79 o 
   3  -3   7     3596.08     3609.77     34.18 o 
   4  -3   7     2492.72     2468.91     32.68 o 
   5  -3   7      606.08      573.80     15.72 o 
   6  -3   7      790.74      761.55     16.84 o 
   7  -3   7     1028.85     1135.42     40.35 o 
   8  -3   7     1019.41      997.27     26.06 o 
   9  -3   7        1.03       -2.27      6.20 o 
  10  -3   7      439.90      440.33     26.96 o 
 -10  -2   7        4.16        0.38      6.26 o 
  -9  -2   7      337.53      360.24     30.67 o 
  -8  -2   7     1737.85     1736.31     30.36 o 
  -7  -2   7      182.97      185.22      8.09 o 
  -6  -2   7      365.48      370.62     13.50 o 
  -5  -2   7     2666.22     2645.37     57.53 o 
  -4  -2   7     2075.41     2043.71     23.06 o 
  -3  -2   7       72.46       78.28      4.07 o 
  -2  -2   7      598.98      587.89      9.48 o 
  -1  -2   7     1824.06     1820.06     17.29 o 
   0  -2   7      197.39      193.49      6.83 o 
   1  -2   7      276.33      268.49      7.07 o 
   2  -2   7     3891.84     3950.43    101.37 o 
   3  -2   7     4467.57     4377.52     37.84 o 
   4  -2   7      648.10      611.14     14.10 o 
   5  -2   7      540.71      511.82     13.50 o 
   6  -2   7     3310.12     3341.47     36.42 o 
   7  -2   7      611.69      605.58     21.68 o 
   8  -2   7      612.60      591.62     15.58 o 
   9  -2   7      705.13      752.32     26.44 o 
  10  -2   7      745.05      772.02     35.35 o 
 -11  -1   7        7.08       -1.61      9.85 o 
 -10  -1   7       41.20       54.74      8.27 o 
  -9  -1   7      689.38      737.39     21.11 o 
  -8  -1   7      193.64      186.02     16.95 o 
  -7  -1   7      170.30      176.14      7.38 o 
  -6  -1   7     1656.48     1589.94     30.64 o 
  -5  -1   7     3016.31     2891.99     30.70 o 
  -4  -1   7      996.88     1028.00     16.97 o 
  -3  -1   7      914.15      922.21     16.91 o 
  -2  -1   7     2212.67     2312.62     28.03 o 
  -1  -1   7       19.20       20.11      2.70 o 
   0  -1   7      468.15      553.30      9.92 o 
   1  -1   7     3638.14     3650.11     83.01 o 
   2  -1   7     3564.06     3549.29     36.51 o 
   3  -1   7       76.92       67.11      5.56 o 
   4  -1   7      529.68      538.71     15.58 o 
   5  -1   7     2182.17     2123.28     30.72 o 
   6  -1   7      762.63      704.04     16.73 o 
   7  -1   7      406.54      413.56     13.47 o 
   8  -1   7     1635.49     1712.89     27.05 o 
   9  -1   7      571.81      618.61     17.16 o 
 -11   0   7      341.74      405.62     24.86 o 
 -10   0   7      911.80      893.90     24.13 o 
  -9   0   7       56.14       51.20      7.48 o 
  -8   0   7      651.60      654.13     18.74 o 
  -7   0   7     1485.24     1451.42     26.88 o 
  -6   0   7     4016.71     3803.92    105.16 o 
  -5   0   7        4.98        8.85      2.77 o 
  -4   0   7     2660.13     2731.82     37.95 o 
  -3   0   7     2935.11     2915.49     31.13 o 
  -2   0   7      699.51      689.08     10.17 o 
  -1   0   7     2665.68     2533.60     27.53 o 
   0   0   7     1551.62     1386.57     15.21 o 
   1   0   7     3608.99     3648.13     69.71 o 
   2   0   7      147.43      141.81      6.77 o 
   3   0   7     1619.74     1506.60     21.78 o 
   4   0   7      918.41      868.78     16.92 o 
   5   0   7     1111.81     1179.72     21.08 o 
   6   0   7       46.38       45.65      5.93 o 
   7   0   7     1396.51     1398.23     33.05 o 
   8   0   7      779.91      811.75     32.80 o 
   9   0   7        6.31        5.10      6.38 o 
 -11   1   7      579.22      626.86     58.83 o 
 -10   1   7       58.06       56.39      8.15 o 
  -9   1   7      760.92      736.91     25.34 o 
  -8   1   7      523.14      507.00     16.38 o 
  -7   1   7     1719.18     1650.09     28.25 o 
  -6   1   7       61.81       71.23      7.19 o 
  -5   1   7     2214.77     2083.89     22.05 o 
  -4   1   7     5993.28     5893.34     64.75 o 
  -3   1   7      406.18      403.52      7.55 o 
  -2   1   7     4143.26     4073.02     25.63 o 
  -1   1   7     2110.77     1923.25     17.02 o 
   0   1   7     1692.99     1705.72     18.75 o 
   1   1   7      160.98      132.95      6.17 o 
   2   1   7     2158.24     2061.45     24.48 o 
   3   1   7     1689.65     1679.29     38.61 o 
   4   1   7      222.72      223.80      9.20 o 
   5   1   7       25.69       29.64      8.58 o 
   6   1   7     1430.26     1471.11     34.17 o 
   7   1   7      265.54      262.70     11.10 o 
   8   1   7       91.68       95.81      8.65 o 
 -12   2   7      168.58      206.93     19.69 o 
 -11   2   7       10.67        6.66      6.56 o 
 -10   2   7      884.14      874.90     23.33 o 
  -9   2   7      943.87      957.77     23.43 o 
  -8   2   7      688.88      657.46     28.97 o 
  -7   2   7       12.52       13.66      7.26 o 
  -6   2   7     2158.31     1965.98     45.03 o 
  -5   2   7     2366.20     2276.71     25.55 o 
  -4   2   7       19.98       18.36      3.27 o 
  -3   2   7     4386.86     4365.45     52.95 o 
  -2   2   7     3287.20     3096.68     28.32 o 
  -1   2   7     1667.82     1732.30     15.40 o 
   0   2   7       10.28        8.24      2.72 o 
   1   2   7     3731.38     3711.95     32.19 o 
   2   2   7     1261.91     1281.96     19.28 o 
   3   2   7      120.39      124.49      7.89 o 
   4   2   7       61.36       63.13      6.15 o 
   5   2   7     1977.48     1931.59     27.72 o 
   6   2   7      417.03      412.76     18.65 o 
   7   2   7      388.25      391.57     16.47 o 
   8   2   7       90.38       85.22     13.56 o 
 -12   3   7        0.26       -8.55     10.17 o 
 -11   3   7      890.93      933.76     25.12 o 
 -10   3   7     1072.31     1054.08     33.65 o 
  -9   3   7      216.70      231.64     11.92 o 
  -8   3   7      113.44      131.57      9.63 o 
  -7   3   7      665.87      612.99     17.34 o 
  -6   3   7      610.22      531.59     16.11 o 
  -5   3   7        9.31        9.47      3.91 o 
  -4   3   7     2415.75     2361.25     35.39 o 
  -3   3   7     2431.77     2261.95     62.18 o 
  -2   3   7      942.66      847.40     14.88 o 
  -1   3   7      102.19       99.64      5.83 o 
   0   3   7     3142.30     3050.23     27.93 o 
   1   3   7      801.20      787.29     14.47 o 
   2   3   7       11.11       10.34      3.45 o 
   3   3   7      440.93      430.56     12.25 o 
   4   3   7     2774.06     2646.60     31.63 o 
   5   3   7     1422.03     1398.04     24.26 o 
   6   3   7       44.43       49.07      6.41 o 
   7   3   7      503.44      449.84     26.07 o 
 -12   4   7      517.16      553.50     21.79 o 
 -11   4   7     1211.24     1265.73     43.34 o 
 -10   4   7       11.05        9.28      5.69 o 
  -9   4   7      184.97      180.31     10.59 o 
  -8   4   7      597.59      542.04     17.11 o 
  -7   4   7      451.78      423.56     23.96 o 
  -6   4   7       58.39       62.42      5.68 o 
  -5   4   7       56.78       58.55      7.92 o 
  -4   4   7     4012.92     3808.41     36.19 o 
  -3   4   7     1348.87     1390.07     21.21 o 
  -2   4   7     1331.99     1233.94     18.60 o 
  -1   4   7     3407.47     3276.75     35.65 o 
   0   4   7      459.87      420.00     17.84 o 
   1   4   7      102.21      104.91      9.52 o 
   2   4   7     1036.44     1033.10     18.27 o 
   3   4   7     3076.46     3026.13     43.26 o 
   4   4   7      459.91      443.59     13.45 o 
   5   4   7      609.24      589.21     16.19 o 
   6   4   7      590.99      588.07     20.59 o 
   7   4   7      800.67      784.13     31.96 o 
 -12   5   7      393.15      439.38     31.96 o 
 -11   5   7       47.93       38.76      7.91 o 
 -10   5   7      157.00      152.08     10.61 o 
  -9   5   7     1714.91     1751.54     58.59 o 
  -8   5   7      654.33      631.96     15.18 o 
  -7   5   7        2.88        5.27      3.77 o 
  -6   5   7      829.57      799.12     16.69 o 
  -5   5   7      560.12      518.66     13.57 o 
  -4   5   7      146.18      127.66      7.56 o 
  -3   5   7      131.08      128.78      7.68 o 
  -2   5   7     2034.60     1958.26     24.74 o 
  -1   5   7      225.38      202.48      8.10 o 
   0   5   7      158.19      140.94     10.50 o 
   1   5   7      351.46      360.62     15.65 o 
   2   5   7      602.49      595.47     20.44 o 
   3   5   7      823.92      784.73     46.24 o 
   4   5   7      161.09      166.32     12.67 o 
   5   5   7      518.25      496.05     15.11 o 
   6   5   7      399.48      424.83     23.40 o 
 -12   6   7        2.08       -1.61      9.68 o 
 -11   6   7       64.72       70.04      9.37 o 
 -10   6   7     1296.79     1270.28     29.02 o 
  -9   6   7      619.33      574.58     18.88 o 
  -8   6   7       18.30       16.59      4.55 o 
  -7   6   7     1105.74     1059.19     20.32 o 
  -6   6   7     1487.12     1444.88     40.04 o 
  -5   6   7      938.68      909.48     20.90 o 
  -4   6   7       88.22       94.52      9.07 o 
  -3   6   7     2077.39     2004.20     35.73 o 
  -2   6   7     2885.35     2690.32     53.83 o 
  -1   6   7      256.92      259.34     13.21 o 
   0   6   7     4681.47     4559.89     56.76 o 
   1   6   7     2233.94     2146.11     38.23 o 
   2   6   7      391.63      394.07     17.45 o 
   3   6   7       97.11      127.54     13.64 o 
   4   6   7      709.14      682.16     23.64 o 
 -11   7   7      378.97      403.21     17.56 o 
 -10   7   7       11.64       18.86      7.02 o 
  -9   7   7        0.57        7.65      4.97 o 
  -8   7   7     1325.60     1306.27     23.74 o 
  -7   7   7     2283.67     2284.85     31.57 o 
  -6   7   7       65.56       65.72      7.08 o 
  -5   7   7      769.66      728.94     17.68 o 
  -4   7   7     2779.25     2581.15     56.33 o 
  -3   7   7      161.45      168.58      9.31 o 
  -2   7   7     1112.64     1089.16     21.19 o 
  -1   7   7     2322.80     2263.01     39.40 o 
   0   7   7     1062.47     1089.93     28.15 o 
   1   7   7      128.84      127.11     12.13 o 
   2   7   7       12.03       13.51      7.55 o 
   3   7   7      518.62      511.10     37.69 o 
 -10   8   7      229.81      195.84     12.43 o 
  -9   8   7      364.78      402.57     14.12 o 
  -8   8   7      666.35      653.29     17.58 o 
  -7   8   7        1.68        3.30      4.99 o 
  -6   8   7      375.07      375.47     13.65 o 
  -5   8   7      691.46      677.02     22.55 o 
  -4   8   7      221.90      234.53     11.14 o 
  -3   8   7      207.65      207.63     10.34 o 
  -2   8   7     2360.86     2443.50     46.63 o 
  -1   8   7     1328.78     1382.61     31.83 o 
   0   8   7       28.16       26.67      7.66 o 
   1   8   7      218.75      236.63     14.43 o 
   2   8   7      926.01     1011.63     29.04 o 
 -10   9   7      123.02      168.78     18.56 o 
  -9   9   7      666.02      674.34     22.42 o 
  -8   9   7        0.03        4.21      5.59 o 
  -7   9   7      141.59      158.58     11.79 o 
  -6   9   7      641.95      612.05     18.18 o 
  -5   9   7      394.84      395.54     17.94 o 
  -4   9   7       98.95      123.41     15.70 o 
  -3   9   7      582.53      608.35     17.50 o 
  -2   9   7     1108.13     1215.58     48.26 o 
  -1   9   7      106.76      117.04     11.98 o 
   0   9   7      657.21      715.11     32.77 o 
   1   9   7      266.57      322.29     17.28 o 
 -10  10   7      635.21      635.79     32.93 o 
  -9  10   7       79.90       94.06     10.76 o 
  -8  10   7      678.82      693.40     23.42 o 
  -7  10   7      627.06      619.74     21.61 o 
  -6  10   7       29.22       35.96      8.06 o 
  -5  10   7       75.95      107.09     12.67 o 
  -4  10   7      320.89      324.03     15.94 o 
  -3  10   7      868.59      854.83     41.32 o 
  -2  10   7        8.76        1.94     12.75 o 
  -1  10   7      312.96      327.13     17.44 o 
   0  10   7      883.66      931.98     36.16 o 
   1  10   7      186.14      330.57     25.50 o 
  -7  11   7       26.86       44.87     12.43 o 
  -6  11   7      154.20      178.37     13.41 o 
  -5  11   7      639.12      707.32     36.24 o 
  -4  11   7      571.45      586.75     21.87 o 
   5 -12   8      385.03      348.81     24.53 o 
   1 -11   8      511.77      454.21     27.60 o 
   2 -11   8      508.93      505.32     21.21 o 
   3 -11   8       60.12       69.06     10.73 o 
   4 -11   8      807.81      800.05     29.94 o 
   5 -11   8      505.53      510.99     25.95 o 
   6 -11   8      382.96      400.94     23.89 o 
  -1 -10   8      100.58       94.95     11.70 o 
   0 -10   8      941.18      909.88     27.53 o 
   1 -10   8      466.73      455.18     19.71 o 
   2 -10   8        3.88       13.59      6.56 o 
   3 -10   8      947.89      918.43     27.28 o 
   4 -10   8     1400.11     1353.17     25.15 o 
   5 -10   8      183.59      171.02     23.57 o 
   6 -10   8       24.26       31.15      8.00 o 
   7 -10   8      367.34      386.04     51.49 o 
  -3  -9   8       86.23       85.32     10.90 o 
  -2  -9   8      483.19      510.87     20.46 o 
  -1  -9   8     1573.16     1502.45     34.62 o 
   0  -9   8      171.05      170.64     12.52 o 
   1  -9   8        7.27        3.54      5.91 o 
   2  -9   8      651.12      663.10     22.20 o 
   3  -9   8     1601.65     1485.92     33.78 o 
   4  -9   8      215.44      213.22     13.85 o 
   5  -9   8      576.88      555.36     35.19 o 
   6  -9   8     1316.35     1350.20     59.00 o 
   7  -9   8      261.95      261.28     14.98 o 
   8  -9   8        2.06       10.39      7.17 o 
  -4  -8   8       12.80       19.37      7.25 o 
  -3  -8   8      253.52      242.37     13.98 o 
  -2  -8   8      680.79      649.68     25.50 o 
  -1  -8   8     1137.89     1033.61     26.51 o 
   0  -8   8        1.51       11.18      5.93 o 
   1  -8   8      957.50      878.63     24.18 o 
   2  -8   8     1154.96     1175.47     20.94 o 
   3  -8   8      151.43      165.76      8.62 o 
   4  -8   8      692.09      683.65     16.52 o 
   5  -8   8     1633.59     1600.93     44.87 o 
   6  -8   8      595.26      613.23     20.98 o 
   7  -8   8       55.52       60.28      9.34 o 
   8  -8   8      515.04      512.23     38.25 o 
  -6  -7   8      435.65      479.23     27.28 o 
  -5  -7   8        8.36        9.07      6.33 o 
  -4  -7   8      190.33      198.57     12.37 o 
  -3  -7   8      610.24      620.37     20.14 o 
  -2  -7   8     1622.14     1524.59     31.44 o 
  -1  -7   8       20.85       32.11      6.66 o 
   0  -7   8     1202.82     1224.13     27.63 o 
   1  -7   8     2147.81     2136.49     36.20 o 
   2  -7   8      244.22      237.90      9.25 o 
   3  -7   8      222.77      226.92      9.40 o 
   4  -7   8     2101.57     2070.74     34.75 o 
   5  -7   8      693.64      653.37     33.98 o 
   6  -7   8       21.21       31.30      6.82 o 
   7  -7   8     1348.29     1304.48    100.40 o 
   8  -7   8      308.35      338.11     28.89 o 
   9  -7   8       51.93       54.85      9.72 o 
  -7  -6   8      649.37      662.78     24.29 o 
  -6  -6   8       38.60       27.05      7.07 o 
  -5  -6   8     1108.51     1127.77     38.42 o 
  -4  -6   8     1123.81     1097.39     45.28 o 
  -3  -6   8      908.70      847.80     22.43 o 
  -2  -6   8      500.06      449.55     16.08 o 
  -1  -6   8     3691.39     3415.47     69.49 o 
   0  -6   8     1138.61     1106.18     24.75 o 
   1  -6   8      121.75      136.25      7.40 o 
   2  -6   8      528.06      522.53     13.09 o 
   3  -6   8     5938.53     5965.71     49.95 o 
   4  -6   8      158.69      162.13     10.15 o 
   5  -6   8       53.25       53.73      7.60 o 
   6  -6   8     1319.11     1355.58     56.82 o 
   7  -6   8      440.88      476.15     23.08 o 
   8  -6   8        5.36        8.02      6.38 o 
   9  -6   8      112.64      138.81     19.53 o 
  -8  -5   8      688.13      732.88     22.71 o 
  -7  -5   8       14.60       16.34      6.36 o 
  -6  -5   8     1891.31     1895.76     27.87 o 
  -5  -5   8     1039.71     1074.86     57.14 o 
  -4  -5   8       42.35       42.34      5.48 o 
  -3  -5   8      648.33      627.20     17.81 o 
  -2  -5   8      492.78      537.93     25.27 o 
  -1  -5   8      747.11      776.77     19.76 o 
   0  -5   8       66.99       60.56      5.41 o 
   1  -5   8     1444.78     1458.06     20.61 o 
   2  -5   8     6500.20     6592.12     58.29 o 
   3  -5   8      568.63      572.49     17.23 o 
   4  -5   8       59.01       60.40      7.35 o 
   5  -5   8     1737.80     1724.08     56.74 o 
   6  -5   8     1761.74     1758.79     48.02 o 
   7  -5   8        5.17        3.69      5.69 o 
   8  -5   8     1027.32     1028.50     73.68 o 
   9  -5   8     1194.79     1282.28    102.90 o 
  -9  -4   8      366.08      406.59     23.57 o 
  -8  -4   8       56.55       54.81      6.78 o 
  -7  -4   8     1176.23     1165.14     21.80 o 
  -6  -4   8     1869.83     1904.61     27.01 o 
  -5  -4   8      305.28      297.60     10.47 o 
  -4  -4   8      577.84      604.44     14.15 o 
  -3  -4   8     1484.83     1493.58     36.54 o 
  -2  -4   8      165.72      182.16      7.91 o 
  -1  -4   8      933.69      893.81     25.91 o 
   0  -4   8     2873.49     2922.12     25.18 o 
   1  -4   8     8422.30     8472.60     62.88 o 
   2  -4   8      295.01      312.61      9.54 o 
   3  -4   8      688.17      676.70     22.68 o 
   4  -4   8      319.58      318.78     18.40 o 
   5  -4   8      759.85      705.23     20.30 o 
   6  -4   8      494.71      464.68     26.47 o 
   7  -4   8     2082.84     2085.53     65.45 o 
   8  -4   8      878.49     1003.91     41.40 o 
   9  -4   8      225.55      243.78     14.85 o 
  -9  -3   8       20.77       21.05      7.36 o 
  -8  -3   8      568.54      591.72     18.11 o 
  -7  -3   8     2077.08     2090.87     50.25 o 
  -6  -3   8      664.86      653.80     15.23 o 
  -5  -3   8      919.22      902.33     17.07 o 
  -4  -3   8     1710.78     1702.37     67.42 o 
  -3  -3   8       28.12       28.04      5.10 o 
  -2  -3   8      910.52      883.80     16.05 o 
  -1  -3   8      685.83      678.49     11.33 o 
   0  -3   8      643.99      672.72     11.73 o 
   1  -3   8      885.65      889.68     13.69 o 
   2  -3   8      211.08      198.61      8.64 o 
   3  -3   8      933.58      930.64     21.47 o 
   4  -3   8     1282.76     1213.95     21.36 o 
   5  -3   8        0.49        7.33      4.85 o 
   6  -3   8     1378.14     1367.70     29.24 o 
   7  -3   8     1181.21     1203.55     30.35 o 
   8  -3   8      273.44      306.16     42.53 o 
   9  -3   8      231.97      243.01     28.73 o 
  -9  -2   8      902.34     1004.37     25.89 o 
  -8  -2   8      348.11      356.67     20.18 o 
  -7  -2   8      142.86      139.81      7.93 o 
  -6  -2   8      879.49      867.71     17.85 o 
  -5  -2   8     1481.25     1465.97     21.24 o 
  -4  -2   8      992.60      970.20     22.90 o 
  -3  -2   8      120.23      122.93      6.50 o 
  -2  -2   8     2164.27     2174.90     20.12 o 
  -1  -2   8     3833.93     3839.11     30.10 o 
   0  -2   8      901.75      895.21     13.26 o 
   1  -2   8     1562.22     1545.50     30.10 o 
   2  -2   8     1713.37     1665.51     23.33 o 
   3  -2   8     1518.92     1456.71     49.00 o 
   4  -2   8       25.15       26.92      6.65 o 
   5  -2   8     1550.98     1577.39     39.06 o 
   6  -2   8      792.47      811.84     22.12 o 
   7  -2   8      110.51      125.58      9.22 o 
   8  -2   8      449.13      456.24     14.56 o 
   9  -2   8      577.63      637.37     25.66 o 
 -10  -1   8      769.07      840.73     24.52 o 
  -9  -1   8     1005.90     1026.20     44.63 o 
  -8  -1   8        3.25        4.19      5.42 o 
  -7  -1   8     1098.36     1033.43     31.64 o 
  -6  -1   8     1443.18     1384.81     21.89 o 
  -5  -1   8      749.95      736.60     20.14 o 
  -4  -1   8      694.44      697.31     17.80 o 
  -3  -1   8     4099.87     4028.95     29.22 o 
  -2  -1   8     2596.38     2515.62     21.55 o 
  -1  -1   8      627.37      634.99     10.84 o 
   0  -1   8     1163.92     1170.50     28.27 o 
   1  -1   8     4803.32     4770.24     78.47 o 
   2  -1   8      835.61      774.04     15.76 o 
   3  -1   8      138.58      146.72      7.68 o 
   4  -1   8     1223.39     1267.51     21.58 o 
   5  -1   8     2823.36     2715.25     64.15 o 
   6  -1   8      105.95      111.27      8.37 o 
   7  -1   8      604.28      609.08     17.10 o 
   8  -1   8     1190.54     1196.42     33.43 o 
   9  -1   8      309.98      289.98     15.16 o 
 -10   0   8      101.49      124.69     11.63 o 
  -9   0   8       19.96       17.87      6.10 o 
  -8   0   8      523.54      499.09     18.97 o 
  -7   0   8      490.44      464.15     37.29 o 
  -6   0   8        1.24        1.55      3.99 o 
  -5   0   8     1166.12     1053.50     22.23 o 
  -4   0   8     2789.07     2704.67     39.35 o 
  -3   0   8      680.68      670.40     10.66 o 
  -2   0   8       37.70       29.39      4.12 o 
  -1   0   8      482.46      446.67      8.95 o 
   0   0   8     4329.18     4331.35     70.29 o 
   1   0   8     1725.28     1617.47     21.89 o 
   2   0   8     1214.75     1193.17     21.54 o 
   3   0   8     4516.95     4384.46     40.23 o 
   4   0   8     1338.54     1321.66     22.16 o 
   5   0   8       29.71       23.69      5.08 o 
   6   0   8      571.16      588.72     16.42 o 
   7   0   8      960.63     1010.31     22.16 o 
   8   0   8      412.77      435.96     14.68 o 
   9   0   8      212.10      283.11     23.57 o 
 -11   1   8      660.05      700.20     32.77 o 
 -10   1   8        0.53       -5.74      5.74 o 
  -9   1   8      206.47      208.75     13.15 o 
  -8   1   8      596.34      561.34     18.32 o 
  -7   1   8     1141.45     1065.70     23.90 o 
  -6   1   8      419.58      387.22     14.13 o 
  -5   1   8     2769.65     2754.89     46.67 o 
  -4   1   8     2094.70     2057.03     29.48 o 
  -3   1   8      827.74      830.54     19.91 o 
  -2   1   8     2044.41     1962.03     23.42 o 
  -1   1   8     1455.64     1403.85     15.51 o 
   0   1   8      905.34      862.77     21.01 o 
   1   1   8      416.16      417.55     15.10 o 
   2   1   8     1845.19     1802.05     39.51 o 
   3   1   8     1570.44     1534.15     45.30 o 
   4   1   8       19.73       15.84      4.39 o 
   5   1   8     2277.40     2267.90     31.16 o 
   6   1   8      913.31      908.01     20.39 o 
   7   1   8      260.95      230.65     11.15 o 
   8   1   8      188.07      210.11     10.90 o 
 -11   2   8      101.03      100.62     11.10 o 
 -10   2   8      939.55      947.81     25.41 o 
  -9   2   8     1333.65     1326.68     28.88 o 
  -8   2   8      183.41      178.24     21.63 o 
  -7   2   8      319.96      311.70     21.95 o 
  -6   2   8     1080.04      975.59     28.49 o 
  -5   2   8     1572.83     1528.69     30.14 o 
  -4   2   8     1442.39     1399.07     26.41 o 
  -3   2   8     3535.09     3342.56     31.59 o 
  -2   2   8     2826.88     2694.96     34.80 o 
  -1   2   8      142.59      143.18      6.92 o 
   0   2   8      130.71      137.33     10.12 o 
   1   2   8      732.74      661.97     19.64 o 
   2   2   8      654.84      672.08     14.74 o 
   3   2   8       12.78       18.77      6.97 o 
   4   2   8     3631.89     3567.84     38.42 o 
   5   2   8     1753.13     1743.83     27.62 o 
   6   2   8      106.28      113.69      9.02 o 
   7   2   8      217.76      229.26     17.22 o 
 -11   3   8      625.34      639.25     21.78 o 
 -10   3   8     1039.63     1035.80     26.53 o 
  -9   3   8      361.79      340.52     14.95 o 
  -8   3   8      733.80      705.70     20.41 o 
  -7   3   8     1528.92     1480.25     28.50 o 
  -6   3   8      349.81      326.93     10.81 o 
  -5   3   8     1067.56      999.06     22.50 o 
  -4   3   8     2652.70     2420.81     27.41 o 
  -3   3   8     2072.04     2004.67     24.88 o 
  -2   3   8      378.16      375.64     10.82 o 
  -1   3   8      690.24      619.88     13.43 o 
   0   3   8     1656.21     1613.52     31.99 o 
   1   3   8      133.18      144.42     14.04 o 
   2   3   8      159.95      159.65     11.55 o 
   3   3   8     1779.68     1737.16     29.12 o 
   4   3   8      667.36      676.46     16.72 o 
   5   3   8       17.24       17.30      5.37 o 
   6   3   8       27.72       31.12      6.26 o 
   7   3   8      559.40      565.58     27.44 o 
 -11   4   8      330.07      337.89     26.63 o 
 -10   4   8        4.34        9.27      6.13 o 
  -9   4   8      630.85      619.17     25.50 o 
  -8   4   8     1044.42     1007.95     24.61 o 
  -7   4   8      220.79      227.75     11.93 o 
  -6   4   8      583.64      573.06     14.59 o 
  -5   4   8     1550.95     1462.31     23.12 o 
  -4   4   8     2854.23     2646.42     35.20 o 
  -3   4   8       29.78       31.25      4.75 o 
  -2   4   8     1941.52     1850.27     24.37 o 
  -1   4   8     2017.72     1962.25     35.53 o 
   0   4   8       20.40       20.22      6.46 o 
   1   4   8      247.04      233.65     13.79 o 
   2   4   8     1066.91     1029.56     27.38 o 
   3   4   8     1107.50     1056.26     28.43 o 
   4   4   8      302.67      304.94     16.08 o 
   5   4   8      291.68      294.57     24.86 o 
   6   4   8     1405.20     1509.66     48.10 o 
 -11   5   8       28.26       26.04      7.58 o 
 -10   5   8      182.68      166.15     12.31 o 
  -9   5   8      617.52      567.03     19.37 o 
  -8   5   8      108.68      102.48     10.27 o 
  -7   5   8      433.39      425.26     13.15 o 
  -6   5   8      869.29      838.44     18.27 o 
  -5   5   8     1505.86     1413.97     23.45 o 
  -4   5   8        5.32        4.48      4.05 o 
  -3   5   8     1455.89     1401.96     22.17 o 
  -2   5   8     2335.28     2247.66     40.05 o 
  -1   5   8       32.35       37.11      7.44 o 
   0   5   8       45.72       54.27      8.11 o 
   1   5   8     1357.26     1329.64     31.41 o 
   2   5   8     2366.36     2191.20     41.13 o 
   3   5   8        6.58        3.14      6.92 o 
   4   5   8      655.89      661.41     24.53 o 
   5   5   8      900.18      914.39     37.61 o 
 -11   6   8      196.26      202.21     13.41 o 
 -10   6   8      277.18      263.63     23.32 o 
  -9   6   8       72.11       69.99      9.30 o 
  -8   6   8      430.83      396.26     13.13 o 
  -7   6   8     1543.57     1510.66     25.53 o 
  -6   6   8      952.85      932.86     20.05 o 
  -5   6   8       51.12       51.61      6.65 o 
  -4   6   8     1157.98     1095.00     21.67 o 
  -3   6   8     1275.15     1246.12     26.88 o 
  -2   6   8      153.74      155.60     11.24 o 
  -1   6   8     1331.65     1282.19     30.26 o 
   0   6   8     2857.65     2801.89     45.76 o 
   1   6   8      377.64      389.57     17.79 o 
   2   6   8        1.78        5.37      6.63 o 
   3   6   8      548.32      547.17     36.96 o 
   4   6   8      944.88      963.96     29.25 o 
 -11   7   8       83.62       99.43     17.92 o 
 -10   7   8       20.85       17.96     12.43 o 
  -9   7   8      404.53      440.63     14.88 o 
  -8   7   8      352.81      351.89     13.33 o 
  -7   7   8      319.59      326.92     17.02 o 
  -6   7   8       21.55       21.36      5.65 o 
  -5   7   8      244.54      256.56     11.34 o 
  -4   7   8      402.39      405.58     14.06 o 
  -3   7   8      277.26      259.49     12.76 o 
  -2   7   8      345.73      353.35     16.86 o 
  -1   7   8     1217.37     1203.76     30.23 o 
   0   7   8      636.41      623.85     22.33 o 
   1   7   8        6.26       13.07      6.77 o 
   2   7   8      335.37      339.89     25.34 o 
   3   7   8      764.87      768.28     26.18 o 
 -10   8   8       94.69      120.20     12.61 o 
  -9   8   8      811.46      846.25     21.11 o 
  -8   8   8      722.06      723.37     19.20 o 
  -7   8   8       54.99       62.18      7.81 o 
  -6   8   8      916.16      889.36     21.21 o 
  -5   8   8     1611.11     1556.29     27.98 o 
  -4   8   8      289.43      298.42     12.57 o 
  -3   8   8      980.70      970.12     30.60 o 
  -2   8   8     1571.67     1589.68     41.64 o 
  -1   8   8       98.60      116.09     26.07 o 
   0   8   8      145.21      169.71     13.21 o 
   1   8   8      427.03      431.62     24.05 o 
   2   8   8      692.95      718.27     33.73 o 
 -10   9   8      699.91      758.46     35.51 o 
  -9   9   8      172.72      189.64     13.81 o 
  -8   9   8      353.57      336.32     16.29 o 
  -7   9   8     1385.39     1371.56     27.65 o 
  -6   9   8      569.48      591.09     21.08 o 
  -5   9   8       10.32       18.38      6.34 o 
  -4   9   8      177.50      183.07     10.82 o 
  -3   9   8      773.27      782.84     41.64 o 
  -2   9   8      372.93      375.44     18.50 o 
  -1   9   8       56.96       51.71      9.97 o 
   0   9   8      404.05      415.14     19.78 o 
   1   9   8      522.56      595.12     31.47 o 
  -9  10   8      176.64      189.17     21.95 o 
  -8  10   8      335.97      365.94     17.84 o 
  -7  10   8      551.46      563.09     21.33 o 
  -6  10   8       48.28       66.24     10.04 o 
  -5  10   8      916.00      916.88     44.87 o 
  -4  10   8      931.50      930.20     43.90 o 
  -3  10   8       99.24      128.00     22.92 o 
  -2  10   8      137.19      143.73     14.85 o 
  -1  10   8      521.47      561.54     35.19 o 
  -6  11   8      366.45      390.77     23.73 o 
  -5  11   8      807.71      804.63     32.77 o 
   3 -11   9      293.35      300.71     22.92 o 
   4 -11   9     1057.29      985.89     38.90 o 
   5 -11   9      277.44      251.96     19.37 o 
   0 -10   9      693.29      703.35     25.33 o 
   1 -10   9      441.40      433.06     19.44 o 
   2 -10   9      121.75      116.01     14.69 o 
   3 -10   9     1177.37     1176.09     32.85 o 
   4 -10   9      229.37      240.98     22.92 o 
   5 -10   9        0.29        3.94      7.13 o 
   6 -10   9      534.56      509.25     26.31 o 
  -2  -9   9     1125.99     1085.00     30.28 o 
  -1  -9   9     1140.24     1142.44     30.63 o 
   0  -9   9      151.34      152.84     13.41 o 
   1  -9   9       45.69       60.27      9.57 o 
   2  -9   9      540.72      586.72     21.53 o 
   3  -9   9      545.37      543.07     48.18 o 
   4  -9   9       33.60       29.45      7.83 o 
   5  -9   9      688.72      728.16     30.59 o 
   6  -9   9     1124.18     1201.85     86.27 o 
   7  -9   9      130.41      125.58     16.46 o 
  -4  -8   9       11.99       19.21     10.98 o 
  -3  -8   9     1058.82     1095.81     41.97 o 
  -2  -8   9     1114.89     1075.65     28.69 o 
  -1  -8   9      232.63      210.90     13.38 o 
   0  -8   9      257.79      248.33     14.03 o 
   1  -8   9     1383.92     1366.83     44.23 o 
   2  -8   9      436.70      410.49     17.51 o 
   3  -8   9        5.20       -4.06      4.06 o 
   4  -8   9      648.06      621.12     26.79 o 
   5  -8   9     1751.36     1723.88    122.03 o 
   6  -8   9      174.21      194.74     18.80 o 
   7  -8   9      282.66      307.65     34.62 o 
  -5  -7   9      299.58      296.45     15.63 o 
  -4  -7   9      525.89      534.41     20.09 o 
  -3  -7   9      457.48      449.78     17.85 o 
  -2  -7   9      368.87      344.17     15.66 o 
  -1  -7   9      641.43      623.11     20.60 o 
   0  -7   9     2414.06     2232.15     51.65 o 
   1  -7   9     1186.37     1212.01     64.16 o 
   2  -7   9      492.11      482.86     16.65 o 
   3  -7   9      727.15      695.09     20.36 o 
   4  -7   9      679.78      683.57     21.13 o 
   5  -7   9      361.84      369.30     16.22 o 
   6  -7   9      338.49      339.09     16.24 o 
   7  -7   9      952.67      991.47     61.25 o 
   8  -7   9     1415.93     1524.71    144.14 o 
  -6  -6   9      102.33       99.92     11.78 o 
  -5  -6   9      515.67      501.61     20.18 o 
  -4  -6   9      959.56      965.26     25.34 o 
  -3  -6   9       51.36       58.63      8.50 o 
  -2  -6   9     1035.14      947.24     24.01 o 
  -1  -6   9     1361.52     1351.22     29.86 o 
   0  -6   9      636.51      663.47     19.94 o 
   1  -6   9      189.04      201.07     11.10 o 
   2  -6   9     2100.51     2047.94     26.85 o 
   3  -6   9     1401.50     1395.65     28.49 o 
   4  -6   9       13.59       10.30      5.77 o 
   5  -6   9     1157.83     1138.68     31.47 o 
   6  -6   9     2035.55     2035.35     53.67 o 
   7  -6   9      438.86      459.23     42.69 o 
   8  -6   9      516.40      497.69     54.15 o 
  -7  -5   9      109.19      111.36      9.24 o 
  -6  -5   9     1094.04     1168.18     30.11 o 
  -5  -5   9     1159.88     1141.01     31.20 o 
  -4  -5   9      171.30      144.46      9.40 o 
  -3  -5   9      728.77      735.36     20.54 o 
  -2  -5   9     1115.47     1093.06     24.77 o 
  -1  -5   9      558.90      527.79     16.81 o 
   0  -5   9        0.89        3.97      3.59 o 
   1  -5   9     4332.51     4545.30     54.71 o 
   2  -5   9     1365.16     1399.84     21.57 o 
   3  -5   9        0.10        4.74      4.63 o 
   4  -5   9     1428.17     1409.94     50.12 o 
   5  -5   9      813.74      840.28     23.69 o 
   6  -5   9       53.09       49.18      7.97 o 
   7  -5   9      208.60      219.26     13.87 o 
   8  -5   9      334.35      358.90     17.58 o 
  -8  -4   9      693.99      673.60     21.79 o 
  -7  -4   9     1347.84     1378.56     34.02 o 
  -6  -4   9      913.02      892.27     19.06 o 
  -5  -4   9       14.43       15.93      4.65 o 
  -4  -4   9     1474.71     1436.81     23.92 o 
  -3  -4   9      728.24      774.16     16.70 o 
  -2  -4   9      261.09      269.88     22.41 o 
  -1  -4   9        1.63        5.16      3.65 o 
   0  -4   9     6189.07     6324.58     41.27 o 
   1  -4   9      652.49      643.39     13.86 o 
   2  -4   9      140.71      141.76     11.86 o 
   3  -4   9       68.11       63.33      7.61 o 
   4  -4   9      563.33      566.97     49.39 o 
   5  -4   9      582.45      538.44     18.36 o 
   6  -4   9      325.60      304.25     18.00 o 
   7  -4   9      545.03      603.81     21.51 o 
   8  -4   9      740.17      760.44     40.84 o 
  -8  -3   9      958.31      964.56     26.07 o 
  -7  -3   9      348.99      359.63     15.57 o 
  -6  -3   9      149.50      147.42      8.42 o 
  -5  -3   9     1086.78     1072.05     40.26 o 
  -4  -3   9     2379.40     2363.55     30.92 o 
  -3  -3   9      104.03      108.58      9.29 o 
  -2  -3   9        5.48        0.80      3.59 o 
  -1  -3   9     5204.48     5365.81     47.67 o 
   0  -3   9     2905.72     2951.29     26.63 o 
   1  -3   9        7.21       13.49      3.45 o 
   2  -3   9     2229.19     2209.50     31.23 o 
   3  -3   9     3971.56     3846.85     43.57 o 
   4  -3   9      578.81      528.33     21.95 o 
   5  -3   9      891.81      859.50     23.21 o 
   6  -3   9     1277.90     1368.49     71.42 o 
   7  -3   9     1183.17     1165.16     76.67 o 
   8  -3   9       23.39       24.29      7.88 o 
  -9  -2   9      515.01      558.17     20.25 o 
  -8  -2   9      288.66      282.96     14.21 o 
  -7  -2   9      340.93      346.46     15.06 o 
  -6  -2   9     2762.43     2684.52     40.23 o 
  -5  -2   9     1014.54     1002.19     19.02 o 
  -4  -2   9      706.59      716.00     15.17 o 
  -3  -2   9     1093.70     1078.81     18.49 o 
  -2  -2   9     2452.39     2490.34     23.14 o 
  -1  -2   9        2.59        5.52      2.98 o 
   0  -2   9      240.08      234.25      7.53 o 
   1  -2   9     1327.00     1270.97     20.87 o 
   2  -2   9     1416.96     1335.51     22.10 o 
   3  -2   9       62.31       50.32      6.00 o 
   4  -2   9     2074.73     1979.40     33.97 o 
   5  -2   9      799.13      879.69     22.07 o 
   6  -2   9      879.93      923.16     43.51 o 
   7  -2   9       76.71       84.64     15.01 o 
   8  -2   9      497.70      550.65     25.18 o 
  -9  -1   9      310.35      295.57     17.11 o 
  -8  -1   9      271.24      275.73     13.81 o 
  -7  -1   9      503.73      500.57     18.08 o 
  -6  -1   9      450.18      411.19     15.40 o 
  -5  -1   9      113.22      125.22      9.99 o 
  -4  -1   9      815.38      756.57     19.97 o 
  -3  -1   9      490.08      493.14     10.06 o 
  -2  -1   9     1068.43     1053.81     14.68 o 
  -1  -1   9      436.44      449.25     13.72 o 
   0  -1   9      961.58      957.72     17.61 o 
   1  -1   9     1188.13     1125.88     19.48 o 
   2  -1   9      179.06      165.84      8.30 o 
   3  -1   9     2647.03     2555.60     31.64 o 
   4  -1   9     2827.49     2801.06     37.73 o 
   5  -1   9     1317.04     1283.70     27.74 o 
   6  -1   9       43.56       44.52      6.65 o 
   7  -1   9      629.67      629.54     29.95 o 
   8  -1   9      646.66      690.25     60.45 o 
 -10   0   9      303.40      294.09     22.11 o 
  -9   0   9       12.19       16.36      6.49 o 
  -8   0   9      340.25      343.25     15.12 o 
  -7   0   9      898.96      883.44     23.03 o 
  -6   0   9       63.24       72.53      8.33 o 
  -5   0   9     1405.51     1310.24     26.80 o 
  -4   0   9     4440.02     4422.39     50.68 o 
  -3   0   9      551.48      565.97     13.10 o 
  -2   0   9       19.51       21.78      4.03 o 
  -1   0   9      354.89      351.85     18.42 o 
   0   0   9      805.81      793.15     21.73 o 
   1   0   9        8.57       16.73      3.87 o 
   2   0   9     1581.74     1607.61     24.61 o 
   3   0   9     3008.24     3151.49     35.41 o 
   4   0   9      505.09      489.97     14.32 o 
   5   0   9       78.84       88.86      9.41 o 
   6   0   9      313.64      317.74     12.84 o 
   7   0   9      899.64      938.73     24.05 o 
   8   0   9       16.87       21.43     15.25 o 
 -10   1   9      612.46      587.99     21.06 o 
  -9   1   9     1018.09     1018.46     28.09 o 
  -8   1   9      679.11      626.96     24.45 o 
  -7   1   9       78.21       74.57      8.70 o 
  -6   1   9     1767.89     1680.79     30.97 o 
  -5   1   9     2894.66     2784.75     39.80 o 
  -4   1   9      922.68      892.94     23.33 o 
  -3   1   9      322.79      310.94     10.12 o 
  -2   1   9     2609.94     2632.79     29.35 o 
  -1   1   9     1248.15     1246.65     19.57 o 
   0   1   9        6.30        4.22      5.00 o 
   1   1   9      825.12      826.74     23.55 o 
   2   1   9     3777.26     3557.69     73.29 o 
   3   1   9      511.63      493.27     18.00 o 
   4   1   9      588.01      541.64     16.35 o 
   5   1   9     1036.08      987.37     21.16 o 
   6   1   9      680.75      673.51     18.53 o 
   7   1   9        9.02       15.87      5.96 o 
 -10   2   9      273.32      285.55     14.77 o 
  -9   2   9      209.88      189.60     11.87 o 
  -8   2   9      204.24      199.22     11.92 o 
  -7   2   9      473.76      486.67     24.45 o 
  -6   2   9     1145.71     1085.66     25.09 o 
  -5   2   9      431.59      425.84     11.82 o 
  -4   2   9      904.17      903.99     24.98 o 
  -3   2   9     2853.35     2637.76     32.45 o 
  -2   2   9     2474.83     2335.36     27.86 o 
  -1   2   9      574.88      566.43     19.05 o 
   0   2   9     1636.12     1499.99     39.87 o 
   1   2   9     1256.34     1191.59     39.46 o 
   2   2   9      447.86      440.99     18.17 o 
   3   2   9      897.49      893.18     26.14 o 
   4   2   9     1726.92     1725.90     27.35 o 
   5   2   9      893.81      916.35     20.79 o 
   6   2   9       42.03       55.83      7.35 o 
   7   2   9      346.21      408.67     18.11 o 
 -10   3   9      956.53      899.72     25.62 o 
  -9   3   9      150.91      175.97     12.12 o 
  -8   3   9     1546.06     1442.01     30.79 o 
  -7   3   9     1331.32     1290.52     28.25 o 
  -6   3   9       49.11       53.83      5.95 o 
  -5   3   9     1065.83     1054.45     32.48 o 
  -4   3   9      587.78      539.64     13.49 o 
  -3   3   9      938.82      952.34     18.03 o 
  -2   3   9      120.04      115.62      7.06 o 
  -1   3   9     1752.46     1642.33     33.32 o 
   0   3   9     1287.85     1251.69     29.81 o 
   1   3   9      374.32      369.01     21.14 o 
   2   3   9     1002.51      997.27     27.70 o 
   3   3   9     2041.35     1964.01     48.02 o 
   4   3   9      244.22      230.53     18.72 o 
   5   3   9       67.64       80.90     15.09 o 
   6   3   9      128.42      189.17     21.14 o 
 -10   4   9       63.20       68.08      9.70 o 
  -9   4   9      929.67      913.59     25.28 o 
  -8   4   9     1124.36     1037.87     26.52 o 
  -7   4   9        2.47        6.60      5.51 o 
  -6   4   9      956.14      892.85     19.20 o 
  -5   4   9      818.49      794.75     28.22 o 
  -4   4   9      256.54      240.31     11.84 o 
  -3   4   9      112.41      121.76      7.50 o 
  -2   4   9     2565.17     2509.59     41.09 o 
  -1   4   9      294.23      290.24     14.73 o 
   0   4   9      170.90      194.84     22.60 o 
   1   4   9      778.48      733.72     34.38 o 
   2   4   9     2004.47     1951.67     39.78 o 
   3   4   9      314.89      322.13     17.19 o 
   4   4   9       57.14       82.46     10.80 o 
   5   4   9      712.04      779.49     26.96 o 
 -11   5   9      120.26      125.58     17.92 o 
 -10   5   9      713.45      727.06     23.85 o 
  -9   5   9      564.62      546.37     20.29 o 
  -8   5   9       47.86       36.14      7.72 o 
  -7   5   9      699.32      684.91     28.92 o 
  -6   5   9     1026.69      969.15     25.50 o 
  -5   5   9      655.05      605.29     19.44 o 
  -4   5   9      109.42      113.19      7.26 o 
  -3   5   9     2038.65     1986.63     27.78 o 
  -2   5   9       48.84       39.52      8.31 o 
  -1   5   9       37.51       38.65     10.90 o 
   0   5   9      243.98      243.53     14.69 o 
   1   5   9     1375.56     1378.01     38.25 o 
   2   5   9      999.49      952.47     28.15 o 
   3   5   9        1.41        0.87      7.25 o 
   4   5   9      549.81      586.99     23.78 o 
   5   5   9     1117.15     1199.60     44.87 o 
 -11   6   9      289.13      268.75     22.27 o 
 -10   6   9      270.77      277.46     15.46 o 
  -9   6   9       90.59       94.49     11.30 o 
  -8   6   9     1056.74     1068.76     28.13 o 
  -7   6   9     1830.85     1771.40     38.48 o 
  -6   6   9      108.01      125.41      8.93 o 
  -5   6   9       53.99       61.86      7.34 o 
  -4   6   9      884.17      876.05     19.09 o 
  -3   6   9       71.53       65.75      6.81 o 
  -2   6   9        0.66       11.08      6.85 o 
  -1   6   9     1223.70     1183.90     30.64 o 
   0   6   9     1269.48     1195.22     31.02 o 
   1   6   9      587.26      601.54     23.19 o 
   2   6   9      104.54      118.25     12.87 o 
   3   6   9      469.10      454.37     21.06 o 
   4   6   9      734.80      782.84     36.48 o 
 -10   7   9       25.57       21.79     12.59 o 
  -9   7   9      564.53      556.70     21.55 o 
  -8   7   9     1173.57     1159.20     24.42 o 
  -7   7   9      208.56      206.73     11.27 o 
  -6   7   9      163.44      172.91     10.57 o 
  -5   7   9      856.85      893.50     21.50 o 
  -4   7   9      151.47      140.47     11.29 o 
  -3   7   9      211.21      220.86     14.30 o 
  -2   7   9     1383.83     1410.75     34.14 o 
  -1   7   9     1725.76     1710.48     38.12 o 
   0   7   9      175.85      178.75     14.53 o 
   1   7   9      232.99      253.49     16.42 o 
   2   7   9      237.81      239.19     21.79 o 
 -10   8   9      304.58      326.05     27.28 o 
  -9   8   9      577.38      619.31     18.80 o 
  -8   8   9       15.47       21.35      6.65 o 
  -7   8   9      498.19      535.09     17.65 o 
  -6   8   9     1135.56     1164.44     25.31 o 
  -5   8   9      259.99      265.21     13.16 o 
  -4   8   9      164.11      166.05     12.44 o 
  -3   8   9     1342.59     1343.85     34.08 o 
  -2   8   9      308.32      331.81     17.85 o 
  -1   8   9       90.90       98.08     12.40 o 
   0   8   9      361.18      380.19     51.81 o 
   1   8   9      886.12      883.07     38.09 o 
  -9   9   9       47.45       65.69     14.69 o 
  -8   9   9       79.05      101.64     12.15 o 
  -7   9   9      722.40      714.77     20.71 o 
  -6   9   9      202.66      206.69     12.46 o 
  -5   9   9       39.59       49.65      8.20 o 
  -4   9   9      895.17      900.83     46.81 o 
  -3   9   9      758.94      768.36     26.72 o 
  -2   9   9        1.70        4.56      8.22 o 
  -1   9   9      286.90      291.18     27.92 o 
  -7  10   9       92.78      112.18     16.46 o 
  -6  10   9      370.59      400.13     24.37 o 
  -4  10   9      161.84      225.97     30.02 o 
  -3  10   9       20.92       23.08     18.72 o 
   1 -10  10       77.28       81.51     15.98 o 
   2 -10  10      810.61      797.85     35.19 o 
   3 -10  10      499.16      453.56     26.47 o 
   5 -10  10       10.97       18.40     10.01 o 
  -1  -9  10      643.00      642.31     38.58 o 
   0  -9  10       52.02       61.62     10.48 o 
   1  -9  10     1618.07     1607.08     36.65 o 
   2  -9  10      295.78      264.42     24.29 o 
   3  -9  10      194.50      227.43     22.27 o 
   4  -9  10      312.70      340.47     16.13 o 
   5  -9  10      847.24      869.66     36.24 o 
   6  -9  10      352.48      334.93     22.44 o 
  -3  -8  10      679.18      724.41     35.35 o 
  -2  -8  10      481.71      473.75     19.96 o 
  -1  -8  10        2.09       -1.32      6.62 o 
   0  -8  10     1448.43     1474.61     34.03 o 
   1  -8  10      666.33      613.69     28.89 o 
   2  -8  10       28.69       38.35      7.99 o 
   3  -8  10      115.24      104.46     17.92 o 
   4  -8  10      645.83      603.09     20.83 o 
   5  -8  10      573.27      596.87     59.88 o 
   6  -8  10       15.97        8.72      7.10 o 
  -5  -7  10      404.95      370.44     24.70 o 
  -4  -7  10      440.73      466.26     19.51 o 
  -3  -7  10       95.05       76.11     10.27 o 
  -2  -7  10       81.40       76.63      9.93 o 
  -1  -7  10      860.88      905.11     25.59 o 
   0  -7  10     1879.06     1814.39     35.77 o 
   1  -7  10      123.64      160.65     20.50 o 
   2  -7  10      354.30      376.04     12.50 o 
   3  -7  10     1287.25     1292.59     28.93 o 
   4  -7  10      378.47      391.61     16.95 o 
   5  -7  10       22.91       13.76      7.05 o 
   6  -7  10      460.39      461.48     39.38 o 
   7  -7  10      794.34      840.57     50.28 o 
  -6  -6  10      549.57      555.09     29.38 o 
  -5  -6  10      791.65      793.83     24.25 o 
  -4  -6  10      534.32      496.69     19.17 o 
  -3  -6  10       39.01       28.74      7.33 o 
  -2  -6  10      712.87      703.78     21.53 o 
  -1  -6  10     1305.58     1294.75     40.59 o 
   0  -6  10       24.75       27.51      8.15 o 
   1  -6  10      846.58      863.00     23.49 o 
   2  -6  10     1533.98     1493.61     30.99 o 
   3  -6  10      678.48      687.52     27.28 o 
   4  -6  10        1.41        4.66      5.51 o 
   5  -6  10      548.32      571.16     28.57 o 
   6  -6  10      666.31      737.69     46.32 o 
   7  -6  10        9.60       11.80      7.13 o 
  -7  -5  10      474.34      487.31     19.72 o 
  -6  -5  10      932.27      924.96     20.96 o 
  -5  -5  10      920.09      861.93     33.90 o 
  -4  -5  10      193.47      189.27     11.98 o 
  -3  -5  10      882.17      870.12     23.62 o 
  -2  -5  10     1004.14      979.77     24.42 o 
  -1  -5  10       68.24       61.77     18.40 o 
   0  -5  10      851.25      804.91     24.70 o 
   1  -5  10     2989.67     3046.40     33.30 o 
   2  -5  10     1523.25     1513.16     29.43 o 
   3  -5  10        1.20        4.90      5.10 o 
   4  -5  10     1191.05     1184.53     27.86 o 
   5  -5  10     1698.91     1722.07     43.82 o 
   6  -5  10      130.98      153.00     12.96 o 
   7  -5  10      616.20      670.13     38.33 o 
  -7  -4  10      796.05      817.77     24.82 o 
  -6  -4  10      376.43      339.21     35.19 o 
  -5  -4  10      534.67      519.18     15.51 o 
  -4  -4  10      624.75      627.15     16.08 o 
  -3  -4  10      262.45      281.36     11.27 o 
  -2  -4  10      100.94      116.35     10.51 o 
  -1  -4  10     2210.27     2199.44     34.60 o 
   0  -4  10     4982.42     4979.77     55.38 o 
   1  -4  10        9.62       11.62      7.42 o 
   2  -4  10      639.34      647.25     19.23 o 
   3  -4  10     2372.37     2301.50     37.46 o 
   4  -4  10      458.96      459.14     17.22 o 
   5  -4  10       19.56       22.46      6.66 o 
   6  -4  10      380.68      369.79     18.40 o 
   7  -4  10     1083.00     1130.04     44.06 o 
  -8  -3  10      527.65      566.87     30.02 o 
  -7  -3  10      391.10      376.02     16.59 o 
  -6  -3  10      431.12      396.84     17.92 o 
  -5  -3  10     1441.62     1449.69     30.44 o 
  -4  -3  10      398.21      390.77     12.36 o 
  -3  -3  10        4.49       10.34      4.41 o 
  -2  -3  10     1473.07     1481.03     23.46 o 
  -1  -3  10     3122.59     3222.88     29.08 o 
   0  -3  10       31.14       36.94      4.44 o 
   1  -3  10     1664.72     1632.55     25.41 o 
   2  -3  10     1929.66     1897.76     28.15 o 
   3  -3  10      194.72      175.23     10.84 o 
   4  -3  10       47.30       34.26      7.00 o 
   5  -3  10      236.82      225.90     22.68 o 
   6  -3  10      784.69      810.92     25.34 o 
   7  -3  10      314.46      313.26     16.48 o 
  -8  -2  10       63.55       58.11      9.20 o 
  -7  -2  10      232.79      234.46     13.40 o 
  -6  -2  10      953.54      908.44     69.33 o 
  -5  -2  10      317.00      324.55     14.49 o 
  -4  -2  10        1.32       -4.65      4.80 o 
  -3  -2  10     1084.80     1086.57     27.44 o 
  -2  -2  10     1014.47     1004.16     15.77 o 
  -1  -2  10       17.70       29.93      6.89 o 
   0  -2  10      130.50      122.56      6.13 o 
   1  -2  10     1228.94     1203.51     21.66 o 
   2  -2  10     2230.18     2067.62     66.57 o 
   3  -2  10      688.34      630.99     29.23 o 
   4  -2  10      595.35      594.72     16.52 o 
   5  -2  10      515.28      535.31     24.29 o 
   6  -2  10      102.85       90.42     10.41 o 
   7  -2  10      132.62      148.34     12.90 o 
  -9  -1  10        9.60        7.59      9.68 o 
  -8  -1  10      374.17      383.12     16.89 o 
  -7  -1  10     1284.37     1312.43     29.57 o 
  -6  -1  10      376.99      356.69     20.01 o 
  -5  -1  10       39.64       31.20      6.59 o 
  -4  -1  10     2793.94     2695.79     67.55 o 
  -3  -1  10     3825.02     3824.23    114.04 o 
  -2  -1  10      275.15      266.63      9.80 o 
  -1  -1  10     1140.77     1135.49     19.60 o 
   0  -1  10     2023.30     1986.26     26.71 o 
   1  -1  10     1364.23     1278.64     21.94 o 
   2  -1  10      563.11      489.59     14.19 o 
   3  -1  10     2118.21     2134.90     35.06 o 
   4  -1  10      895.51      899.33     20.30 o 
   5  -1  10      103.11      108.73     12.53 o 
   6  -1  10       20.65       29.27     11.54 o 
   7  -1  10      320.23      344.55     14.51 o 
  -9   0  10     1390.70     1423.28     48.02 o 
  -8   0  10      410.79      396.70     16.98 o 
  -7   0  10       51.87       37.68      7.74 o 
  -6   0  10      579.13      537.66     21.39 o 
  -5   0  10     1292.08     1277.18     28.38 o 
  -4   0  10      376.54      355.20     14.93 o 
  -3   0  10       18.12       20.07      4.73 o 
  -2   0  10      714.86      736.63     15.88 o 
  -1   0  10      842.16      835.92     22.97 o 
   0   0  10     1372.13     1289.30     29.32 o 
   1   0  10      254.32      243.00     13.74 o 
   2   0  10     1587.32     1617.78     34.35 o 
   3   0  10     1800.06     1756.96     27.40 o 
   4   0  10      382.62      336.77     12.77 o 
   5   0  10      441.46      437.72     14.92 o 
   6   0  10      814.88      800.33     21.13 o 
   7   0  10      480.50      544.31     22.02 o 
  -9   1  10      507.30      520.42     19.91 o 
  -8   1  10       13.11       14.46      7.18 o 
  -7   1  10      231.39      218.54     12.52 o 
  -6   1  10      402.74      396.10     31.47 o 
  -5   1  10      461.53      466.02     17.20 o 
  -4   1  10       47.11       44.40      5.59 o 
  -3   1  10     1462.40     1454.17     22.85 o 
  -2   1  10     1954.96     1921.60     26.02 o 
  -1   1  10      672.82      687.78     21.53 o 
   0   1  10      319.15      295.55     14.89 o 
   1   1  10     3304.44     3071.56     48.02 o 
   2   1  10     2066.08     1961.06     39.26 o 
   3   1  10      191.32      165.34     13.80 o 
   4   1  10      851.64      802.72     25.98 o 
   5   1  10      955.26      937.24     28.61 o 
   6   1  10      167.36      199.70     21.75 o 
   7   1  10      214.70      221.94     18.88 o 
  -9   2  10      319.24      311.51     15.96 o 
  -8   2  10      181.97      172.07     11.65 o 
  -7   2  10     1195.77     1133.13     27.80 o 
  -6   2  10      273.18      253.00     17.76 o 
  -5   2  10        1.55        4.85      5.79 o 
  -4   2  10      644.89      597.41     14.69 o 
  -3   2  10     1344.34     1363.38     22.44 o 
  -2   2  10       20.19       21.23      4.58 o 
  -1   2  10      368.71      341.28     15.97 o 
   0   2  10     1430.95     1448.72     32.96 o 
   1   2  10     1254.45     1195.70     30.59 o 
   2   2  10        9.69        6.65      6.38 o 
   3   2  10      697.98      667.62     23.89 o 
   4   2  10     1165.02     1207.14     32.45 o 
   5   2  10        1.83        2.68      7.52 o 
 -10   3  10       28.69       43.42     13.07 o 
  -9   3  10      612.17      594.35     21.62 o 
  -8   3  10     1143.16     1118.71     28.53 o 
  -7   3  10      931.68      881.04     47.54 o 
  -6   3  10       27.15       29.81      7.28 o 
  -5   3  10      515.40      515.50     14.10 o 
  -4   3  10     1353.15     1252.42     51.16 o 
  -3   3  10       41.29       31.98      5.32 o 
  -2   3  10     1020.08      987.59     26.69 o 
  -1   3  10     1924.82     1882.00     37.96 o 
   0   3  10     1427.71     1367.76     32.83 o 
   1   3  10       33.17       39.44      9.36 o 
   2   3  10      730.27      744.49     25.35 o 
   3   3  10      625.48      590.65     22.79 o 
   4   3  10       16.58       13.32      7.91 o 
   5   3  10      447.34      462.44     28.41 o 
 -10   4  10      292.19      277.30     23.24 o 
  -9   4  10     1334.65     1373.64     33.14 o 
  -8   4  10      778.21      778.01     24.19 o 
  -7   4  10      362.95      357.61     16.60 o 
  -6   4  10      582.42      574.54     24.98 o 
  -5   4  10     1090.27     1081.16     45.78 o 
  -4   4  10        0.56        0.58      4.03 o 
  -3   4  10     1329.88     1285.77     22.53 o 
  -2   4  10     2216.50     2173.98     41.24 o 
  -1   4  10      644.29      623.33     28.73 o 
   0   4  10       12.10        5.95      6.48 o 
   1   4  10     1366.30     1321.04     33.53 o 
   2   4  10      636.88      632.16     23.97 o 
   3   4  10        0.80        6.14      7.37 o 
   4   4  10      501.45      532.11     22.77 o 
 -10   5  10      557.73      614.16     33.90 o 
  -9   5  10       38.40       32.63      8.59 o 
  -8   5  10      541.60      516.42     47.78 o 
  -7   5  10      360.98      369.15     17.06 o 
  -6   5  10      506.85      516.91     15.18 o 
  -5   5  10       87.35       85.44     10.36 o 
  -4   5  10     1026.51      997.54     20.53 o 
  -3   5  10     1530.67     1492.44     34.03 o 
  -2   5  10       80.33       78.30     10.46 o 
  -1   5  10       74.41       65.07     15.66 o 
   0   5  10     2037.91     2070.93     42.72 o 
   1   5  10      246.01      233.74     32.77 o 
   2   5  10       33.34       25.82      8.30 o 
   3   5  10       22.14       24.37     11.30 o 
 -10   6  10       87.84       75.86     17.11 o 
  -9   6  10      367.51      334.94     17.43 o 
  -8   6  10      705.79      717.61     24.30 o 
  -7   6  10      280.39      307.80     13.73 o 
  -6   6  10       15.12        8.41      6.99 o 
  -5   6  10      681.96      735.16     18.40 o 
  -4   6  10      272.99      280.30     11.58 o 
  -3   6  10       20.46       11.69      7.45 o 
  -2   6  10        8.38       13.41      7.33 o 
  -1   6  10     1369.68     1394.26     35.12 o 
   0   6  10      768.88      758.24     29.78 o 
   1   6  10       10.79       16.03      8.21 o 
   2   6  10      150.30      174.97     20.01 o 
  -9   7  10      488.89      482.72     21.07 o 
  -8   7  10      586.52      619.37     19.07 o 
  -7   7  10       53.55       52.60      9.88 o 
  -6   7  10      951.30      944.79     22.93 o 
  -5   7  10      134.42      164.84      9.83 o 
  -4   7  10      135.87      150.74     24.94 o 
  -3   7  10       16.51       14.45      8.26 o 
  -2   7  10     1489.27     1540.08     37.67 o 
  -1   7  10     1482.12     1527.66     37.53 o 
   0   7  10       22.44       36.27      9.73 o 
  -9   8  10      107.70      142.20     23.57 o 
  -8   8  10       14.56       15.06      6.98 o 
  -7   8  10      779.46      794.12     22.05 o 
  -6   8  10      315.11      362.02     15.23 o 
  -5   8  10        0.33        2.77      5.68 o 
  -4   8  10      390.09      390.48     19.49 o 
  -3   8  10      397.95      448.40     20.92 o 
  -2   8  10      423.99      432.84     21.11 o 
  -1   8  10       28.69       35.35     17.76 o 
  -8   9  10      310.88      303.29     29.22 o 
  -7   9  10      247.32      254.56     16.81 o 
  -6   9  10      114.14      128.09     16.63 o 
  -5   9  10      674.82      714.40     44.71 o 
  -4   9  10      854.05      876.45     49.07 o 
  -3   9  10      294.15      289.89     33.41 o 
   0  -9  11      516.91      520.71     29.86 o 
   1  -9  11      990.89      914.87     38.09 o 
   5  -9  11      184.54      179.65     17.43 o 
  -2  -8  11       35.61       49.55     14.20 o 
  -1  -8  11     1235.04     1168.76     31.59 o 
   0  -8  11     1219.90     1216.46     39.14 o 
   1  -8  11      468.88      491.20     20.22 o 
   2  -8  11      286.96      309.58     25.34 o 
   3  -8  11      235.45      220.49     21.31 o 
   4  -8  11      549.55      638.97     43.34 o 
   5  -8  11      366.22      390.13     24.21 o 
  -4  -7  11      302.38      324.59     24.37 o 
  -3  -7  11        2.09        4.68      7.24 o 
  -2  -7  11     1038.21      985.03     38.58 o 
  -1  -7  11     1726.59     1662.49     35.86 o 
   0  -7  11      451.74      434.43     18.62 o 
   1  -7  11       52.62       67.23     13.32 o 
   2  -7  11      467.31      481.81     29.86 o 
   3  -7  11      416.34      436.68     17.99 o 
   4  -7  11      124.47      115.71     23.57 o 
   5  -7  11      221.58      246.41     24.45 o 
  -5  -6  11      213.03      235.01     20.66 o 
  -4  -6  11       28.51       32.51      8.27 o 
  -3  -6  11      332.10      359.91     16.60 o 
  -2  -6  11     1383.29     1314.36     63.43 o 
  -1  -6  11      370.23      357.39     16.05 o 
   0  -6  11      121.62      132.01     11.81 o 
   1  -6  11     1209.21     1128.42     41.81 o 
   2  -6  11      634.79      626.52     20.00 o 
   3  -6  11        5.52       11.18      6.20 o 
   4  -6  11      110.21      118.97     11.63 o 
   5  -6  11      600.33      611.08     26.15 o 
   6  -6  11      766.26      786.65     25.92 o 
  -5  -5  11      148.29      161.57     19.53 o 
  -4  -5  11      383.85      383.91     16.78 o 
  -3  -5  11     1332.45     1314.74     29.96 o 
  -2  -5  11      460.57      469.35     17.80 o 
  -1  -5  11      213.33      213.93     12.20 o 
   0  -5  11     1351.94     1298.24     28.30 o 
   1  -5  11     1257.84     1213.63     26.78 o 
   2  -5  11       11.62       14.87      6.18 o 
   3  -5  11      640.23      613.43     20.27 o 
   4  -5  11      643.91      678.86     22.13 o 
   5  -5  11      872.11      935.71     27.13 o 
   6  -5  11      205.59      228.49     14.61 o 
  -7  -4  11      642.97      657.74     32.77 o 
  -6  -4  11       10.28        3.64      7.24 o 
  -5  -4  11      688.75      747.66     45.68 o 
  -4  -4  11      902.32      888.57     25.27 o 
  -3  -4  11      277.30      271.24     11.34 o 
  -2  -4  11       22.55       25.54      7.59 o 
  -1  -4  11     1076.88     1031.47     36.08 o 
   0  -4  11     1256.29     1201.93     20.43 o 
   1  -4  11       80.40       76.78      8.55 o 
   2  -4  11     1167.43     1129.50     26.13 o 
   3  -4  11     1001.48      975.46     25.30 o 
   4  -4  11       95.57      103.28     10.73 o 
   5  -4  11      152.42      156.60     12.90 o 
   6  -4  11      363.23      380.81     20.66 o 
  -7  -3  11        9.08       12.05      7.48 o 
  -6  -3  11     1034.70     1057.93     28.24 o 
  -5  -3  11     1059.21     1094.51     55.04 o 
  -4  -3  11      117.21      143.51     12.52 o 
  -3  -3  11       35.73       52.93      8.69 o 
  -2  -3  11     3467.63     3489.00     67.55 o 
  -1  -3  11     1260.73     1294.59     23.27 o 
   0  -3  11       44.35       43.46      6.11 o 
   1  -3  11     1873.73     1880.41     32.45 o 
   2  -3  11     1561.89     1586.50     30.59 o 
   3  -3  11      107.74      103.50     12.99 o 
   4  -3  11      360.15      362.75     16.49 o 
   5  -3  11     1075.73     1085.20     28.30 o 
   6  -3  11      526.17      539.99     32.04 o 
  -8  -2  11       37.07       44.23     12.91 o 
  -7  -2  11      339.91      341.98     16.61 o 
  -6  -2  11      499.07      518.24     19.65 o 
  -5  -2  11      127.49      126.95     11.94 o 
  -4  -2  11      824.33      820.97     23.60 o 
  -3  -2  11     5408.37     5480.62    105.88 o 
  -2  -2  11       52.99       58.31      8.59 o 
  -1  -2  11        5.46        9.71      4.75 o 
   0  -2  11      504.94      506.67     28.09 o 
   1  -2  11     1045.69     1017.61     27.11 o 
   2  -2  11       43.61       43.16      8.23 o 
   3  -2  11      552.08      527.94     19.24 o 
   4  -2  11      952.25     1009.36     42.45 o 
   5  -2  11      805.20      789.68     24.20 o 
   6  -2  11       14.01       24.53      7.88 o 
  -8  -1  11      517.48      531.16     20.83 o 
  -7  -1  11      240.77      237.37     13.97 o 
  -6  -1  11      112.53      144.56     12.55 o 
  -5  -1  11      473.44      451.63     30.67 o 
  -4  -1  11     4857.86     4765.98     80.54 o 
  -3  -1  11      186.35      208.01     22.76 o 
  -2  -1  11      463.68      485.15     13.78 o 
  -1  -1  11      600.53      591.33     20.26 o 
   0  -1  11      782.93      785.66     23.68 o 
   1  -1  11        0.63        7.20     12.59 o 
   2  -1  11     1308.62     1211.67     30.86 o 
   3  -1  11     1193.61     1203.57     31.41 o 
   4  -1  11      768.81      792.20     19.95 o 
   5  -1  11        8.59        8.60      5.90 o 
   6  -1  11      432.50      492.94     38.17 o 
  -8   0  11      179.05      210.06     13.51 o 
  -7   0  11       11.24        5.91      6.33 o 
  -6   0  11      127.53      148.29     12.69 o 
  -5   0  11     1277.42     1222.60     28.98 o 
  -4   0  11      242.56      239.23     13.85 o 
  -3   0  11       31.15       34.02      6.78 o 
  -2   0  11      975.85      982.99     30.44 o 
  -1   0  11     1699.26     1716.97     34.97 o 
   0   0  11        4.30       10.47      7.00 o 
   1   0  11     1071.62      964.49     27.61 o 
   2   0  11      520.86      533.47     26.79 o 
   3   0  11      321.14      279.73     16.25 o 
   4   0  11      134.17      122.88     12.76 o 
   5   0  11      423.72      440.74     20.69 o 
   6   0  11      729.74      848.69     44.06 o 
  -8   1  11       24.07       20.02      7.25 o 
  -7   1  11      535.13      561.67     20.77 o 
  -6   1  11     1339.30     1329.89     42.85 o 
  -5   1  11      370.37      364.67     16.47 o 
  -4   1  11      683.98      686.47     21.42 o 
  -3   1  11     1192.42     1240.74     22.33 o 
  -2   1  11      737.56      779.27     31.07 o 
  -1   1  11       57.76       72.97     15.17 o 
   0   1  11      963.07      993.83     28.20 o 
   1   1  11      689.64      714.70     24.35 o 
   2   1  11      226.29      225.26     15.15 o 
   3   1  11      191.88      202.48     16.63 o 
   4   1  11      558.66      527.46     23.97 o 
   5   1  11      628.07      720.32     39.71 o 
  -9   2  11      144.15      142.36     20.01 o 
  -8   2  11      498.35      492.34     24.94 o 
  -7   2  11      314.22      330.75     16.36 o 
  -6   2  11      306.17      304.45     19.69 o 
  -5   2  11        1.22        3.97      5.91 o 
  -4   2  11     1193.61     1158.97     21.97 o 
  -3   2  11     1654.44     1660.35     26.38 o 
  -2   2  11        8.23        3.24      7.26 o 
  -1   2  11      839.13      865.13     29.38 o 
   0   2  11     2145.42     2044.30     41.40 o 
   1   2  11      724.52      679.72     35.19 o 
   2   2  11      159.37      158.23     13.17 o 
   3   2  11     1049.44      980.47     30.25 o 
   4   2  11      926.69      928.16     37.61 o 
  -9   3  11      659.47      691.84     24.26 o 
  -8   3  11      571.35      581.72     21.85 o 
  -7   3  11       50.04       42.29      8.73 o 
  -6   3  11      251.60      259.86     14.55 o 
  -5   3  11     1083.16     1085.68     21.47 o 
  -4   3  11      798.03      783.33     18.35 o 
  -3   3  11      123.34      108.89     10.95 o 
  -2   3  11     2407.80     2363.52     43.77 o 
  -1   3  11     2037.00     2087.60     55.93 o 
   0   3  11        6.28       17.22      7.43 o 
   1   3  11      247.46      269.49     35.03 o 
   2   3  11      803.84      863.43     28.78 o 
   3   3  11      769.58      783.29     27.61 o 
  -9   4  11      582.02      564.12     22.17 o 
  -8   4  11       15.20       14.58      7.95 o 
  -7   4  11      493.07      509.75     28.49 o 
  -6   4  11      355.88      373.66     13.23 o 
  -5   4  11      154.08      143.79     12.26 o 
  -4   4  11       32.72       43.58      6.85 o 
  -3   4  11      549.55      582.55     21.98 o 
  -2   4  11     1334.69     1326.32     33.80 o 
  -1   4  11      152.92      194.95     14.54 o 
   0   4  11      980.44      958.01     29.63 o 
   1   4  11      792.03      788.40     27.17 o 
   2   4  11      154.48      174.83     15.82 o 
  -8   5  11      444.02      444.84     39.38 o 
  -7   5  11      792.86      766.02     25.24 o 
  -6   5  11      307.68      328.81     15.79 o 
  -5   5  11       73.70      103.05      8.92 o 
  -4   5  11      613.81      677.48     50.76 o 
  -3   5  11      593.13      592.82     22.79 o 
  -2   5  11      222.72      228.76     15.59 o 
  -1   5  11      874.36      877.14     28.86 o 
   0   5  11      746.17      748.08     27.00 o 
   1   5  11      211.61      270.43     23.24 o 
  -8   6  11      722.98      731.28     25.86 o 
  -7   6  11      178.94      184.58     10.98 o 
  -6   6  11      252.18      259.24     16.18 o 
  -5   6  11     1522.94     1589.54     50.19 o 
  -4   6  11      118.76      148.95     14.93 o 
  -3   6  11      156.72      140.01     14.14 o 
  -2   6  11      760.07      770.20     27.18 o 
  -1   6  11      795.93      831.07     28.89 o 
   0   6  11       31.64       43.53     17.35 o 
  -8   7  11       71.93       66.24     11.55 o 
  -7   7  11      536.08      573.64     20.43 o 
  -6   7  11     1405.35     1486.05     32.18 o 
  -5   7  11       11.10       20.99      9.34 o 
  -4   7  11      106.07      109.17     13.34 o 
  -3   7  11      501.81      521.21     23.09 o 
  -2   7  11      399.87      383.48     20.42 o 
  -8   8  11      108.62       80.54     19.37 o 
  -7   8  11      495.38      517.64     27.44 o 
  -6   8  11       11.60       15.81      9.05 o 
  -5   8  11       94.56      126.71     26.96 o 
  -4   8  11      148.41      119.93     26.15 o 
   0  -8  12      712.27      759.76     35.67 o 
   1  -8  12      322.35      345.58     27.28 o 
   4  -8  12      348.80      358.65     23.24 o 
  -3  -7  12       64.12       58.11     14.85 o 
  -2  -7  12      863.21      815.99     26.21 o 
  -1  -7  12      302.39      282.47     15.74 o 
   0  -7  12      172.75      176.59     14.55 o 
   1  -7  12      287.67      317.49     25.02 o 
   2  -7  12      140.87      106.85     17.92 o 
   3  -7  12      274.38      281.11     15.89 o 
   4  -7  12       14.95       14.38      8.57 o 
  -3  -6  12      688.56      710.31     28.81 o 
  -2  -6  12      495.18      525.17     20.02 o 
  -1  -6  12      459.20      490.52     34.86 o 
   0  -6  12      225.01      233.88     21.14 o 
   1  -6  12     1316.15     1354.71     47.62 o 
   2  -6  12      407.64      441.29     27.76 o 
   3  -6  12      149.12      156.32     25.02 o 
   4  -6  12      324.55      361.83     25.18 o 
   5  -6  12      658.19      694.22     37.12 o 
  -4  -5  12     1896.62     1892.69     54.56 o 
  -3  -5  12      626.93      597.54     29.86 o 
  -2  -5  12        3.77        8.88      8.72 o 
  -1  -5  12      159.69      156.09     17.51 o 
   0  -5  12      776.43      759.59     33.57 o 
   1  -5  12      214.16      239.21     21.31 o 
   2  -5  12      137.72      145.76     12.07 o 
   3  -5  12      877.91      878.24     29.54 o 
   4  -5  12     1786.33     1822.29     79.90 o 
   5  -5  12      242.02      250.71     15.62 o 
  -6  -4  12      153.75      148.98     22.11 o 
  -5  -4  12     1410.57     1390.06     46.49 o 
  -4  -4  12     1136.39     1043.03     38.90 o 
  -3  -4  12       20.10       25.18     10.17 o 
  -2  -4  12      303.65      318.30     20.34 o 
  -1  -4  12      302.85      321.04     20.01 o 
   0  -4  12      128.14      108.31     15.01 o 
   1  -4  12      237.14      247.99     18.56 o 
   2  -4  12     1040.74     1067.13     35.11 o 
   3  -4  12     1392.04     1397.85     59.48 o 
   4  -4  12      111.13      119.86     11.98 o 
   5  -4  12      256.49      213.41     13.92 o 
  -7  -3  12      215.92      261.48     23.40 o 
  -6  -3  12      775.17      753.91     34.06 o 
  -5  -3  12      903.74      938.71     38.42 o 
  -4  -3  12        2.22        4.30      7.08 o 
  -3  -3  12      529.62      542.61     32.77 o 
  -2  -3  12     1284.43     1314.10     31.64 o 
  -1  -3  12      103.69      110.57     19.85 o 
   0  -3  12      601.95      567.19     24.86 o 
   1  -3  12     1232.79     1214.93     38.09 o 
   2  -3  12     1104.45     1118.41     38.25 o 
   3  -3  12       26.06       28.05      7.10 o 
   4  -3  12      525.69      546.70     23.73 o 
   5  -3  12      855.37      910.87     32.93 o 
   6  -3  12      373.09      383.19     26.15 o 
  -7  -2  12      318.35      378.51     27.76 o 
  -6  -2  12      433.00      472.80     20.04 o 
  -5  -2  12      124.63      147.74     13.24 o 
  -4  -2  12     1261.19     1239.93     30.64 o 
  -3  -2  12     1705.82     1660.27    109.19 o 
  -2  -2  12      231.25      238.01     16.54 o 
  -1  -2  12      340.76      340.01     16.44 o 
   0  -2  12     1677.52     1706.42     56.33 o 
   1  -2  12      294.61      317.05     16.89 o 
   2  -2  12       85.25       90.04     11.54 o 
   3  -2  12      745.30      739.09     32.60 o 
   4  -2  12     1265.56     1327.43     45.36 o 
   6  -2  12        3.87        2.42     11.46 o 
  -7  -1  12       85.19      110.38     12.30 o 
  -6  -1  12       30.17       26.89      8.22 o 
  -5  -1  12     2331.22     2397.65     56.49 o 
  -4  -1  12     1416.59     1455.86     33.59 o 
  -3  -1  12       49.95       65.86     12.11 o 
  -2  -1  12      545.96      609.48     37.45 o 
  -1  -1  12      708.62      726.76     23.91 o 
   0  -1  12      368.26      374.40     17.67 o 
   1  -1  12      338.05      324.10     17.05 o 
   2  -1  12     1208.11     1173.39     31.83 o 
   3  -1  12      859.99      850.22     27.69 o 
   4  -1  12       19.57       26.70      8.97 o 
  -7   0  12        2.07       -4.21      6.82 o 
  -6   0  12     1301.79     1263.78     31.49 o 
  -5   0  12      600.33      612.50     30.51 o 
  -4   0  12       31.17       42.65      8.81 o 
  -3   0  12      193.79      201.07     23.16 o 
  -2   0  12     1264.37     1297.42     31.37 o 
  -1   0  12      549.86      539.91     23.49 o 
   0   0  12      229.41      238.37     31.72 o 
   1   0  12      366.48      378.21     18.65 o 
   2   0  12     1416.55     1382.37     35.29 o 
   3   0  12       47.93       38.47      9.45 o 
   4   0  12      149.42      178.09     15.66 o 
   5   0  12      398.91      419.99     34.22 o 
  -7   1  12     1438.64     1453.40     34.86 o 
  -6   1  12      515.52      544.85     21.17 o 
  -5   1  12       37.31       41.07      8.72 o 
  -4   1  12      563.69      563.83     20.99 o 
  -3   1  12      747.36      758.68     18.52 o 
  -2   1  12      261.42      251.43     39.22 o 
  -1   1  12      986.90      960.59     28.69 o 
   0   1  12      627.82      648.06     38.33 o 
   1   1  12      809.04      809.56     39.87 o 
   2   1  12      183.98      189.27     24.29 o 
   3   1  12      280.28      281.99     17.94 o 
   4   1  12     1009.34      978.47     49.39 o 
  -8   2  12      772.02      752.17     33.90 o 
  -7   2  12      382.84      375.96     26.96 o 
  -6   2  12      171.35      186.75     15.20 o 
  -5   2  12      401.55      434.67     18.97 o 
  -4   2  12      783.47      800.54     19.29 o 
  -3   2  12      168.12      185.15     16.06 o 
  -2   2  12     1250.35     1284.38     33.05 o 
  -1   2  12     1244.31     1319.43     34.24 o 
   0   2  12      811.91      765.13     26.68 o 
   1   2  12       29.24       27.88      9.03 o 
   2   2  12      222.39      229.55     20.26 o 
   3   2  12      687.56      692.77     44.06 o 
  -8   3  12      260.45      269.88     20.98 o 
  -7   3  12       19.10       18.18      8.39 o 
  -6   3  12      147.81      171.10     13.27 o 
  -5   3  12      176.77      203.18     17.40 o 
  -4   3  12      166.67      175.74      9.86 o 
  -3   3  12      532.19      578.33     23.16 o 
  -2   3  12     1542.79     1691.49     39.32 o 
  -1   3  12      377.28      427.32     20.39 o 
   0   3  12       48.90       59.61     11.07 o 
   1   3  12      118.16      137.82     14.45 o 
   2   3  12      701.28      733.46     27.56 o 
  -8   4  12       15.85       10.17      9.68 o 
  -7   4  12      605.05      614.37     23.50 o 
  -6   4  12      819.82      795.85     26.02 o 
  -5   4  12       84.82       89.37     10.64 o 
  -4   4  12       78.41       83.57     11.29 o 
  -3   4  12     1506.79     1515.70     37.11 o 
  -2   4  12      873.81      879.95     29.10 o 
  -1   4  12      126.17      139.08     14.37 o 
   0   4  12      885.99      878.93     29.51 o 
   1   4  12     1098.98     1147.48     34.20 o 
  -7   5  12      731.76      741.52     26.14 o 
  -6   5  12        0.51        5.22      5.92 o 
  -5   5  12      426.58      432.05     15.19 o 
  -4   5  12      777.61      758.43     26.66 o 
  -3   5  12      368.47      386.76     27.04 o 
  -2   5  12      157.60      182.72     16.12 o 
  -1   5  12     1188.52     1263.81     41.72 o 
  -7   6  12        0.01        1.48      9.85 o 
  -6   6  12      373.07      423.35     15.67 o 
  -5   6  12      627.63      649.58     25.26 o 
  -4   6  12      274.60      292.95     55.12 o 
  -3   6  12      175.95      192.54     22.76 o 
   0  -7  13        8.69       -1.94     12.75 o 
   1  -7  13      726.31      754.43     38.58 o 
  -2  -6  13      217.05      214.19     19.21 o 
  -1  -6  13       54.76       82.00     14.53 o 
   0  -6  13     1256.57     1253.83     46.16 o 
   1  -6  13      637.85      635.95     34.22 o 
   2  -6  13       16.55       14.37     12.59 o 
   3  -6  13      798.42      801.42     25.67 o 
  -3  -5  13      116.34      138.81     18.88 o 
  -2  -5  13        4.90       11.14      9.85 o 
   2  -5  13      571.84      584.59     21.05 o 
   3  -5  13      644.06      594.34     21.96 o 
   4  -5  13      491.56      534.59     32.12 o 
  -4  -4  13      308.42      317.33     22.60 o 
  -3  -4  13       51.02       56.17     12.75 o 
  -2  -4  13      642.10      681.96     30.35 o 
   1  -4  13      195.94      210.32     17.92 o 
   2  -4  13     1182.07     1206.21     41.32 o 
   3  -4  13     1324.70     1390.22     45.84 o 
   4  -4  13       23.32       16.79     11.78 o 
  -6  -3  13      754.85      811.41     41.97 o 
  -5  -3  13        8.76       16.42      8.74 o 
  -4  -3  13      189.88      218.19     15.44 o 
  -3  -3  13      650.43      675.96     24.04 o 
   1  -3  13     1797.49     1821.83     49.23 o 
   2  -3  13      434.57      407.56     24.86 o 
   3  -3  13      532.75      546.05     29.05 o 
  -6  -2  13       14.74       30.35     15.50 o 
  -5  -2  13      221.33      241.49     38.90 o 
  -4  -2  13      795.39      812.56     26.37 o 
  -3  -2  13      326.13      328.65     17.26 o 
  -2  -2  13       22.77       25.66     18.08 o 
  -1  -2  13      646.64      700.20     43.58 o 
   0  -2  13      754.49      771.19     25.83 o 
   1  -2  13      357.27      369.63     23.24 o 
   2  -2  13      114.76      116.70     16.79 o 
   3  -2  13      723.98      694.71     33.41 o 
  -6  -1  13       31.02       44.00      9.81 o 
  -5  -1  13     1728.50     1773.82     39.28 o 
  -4  -1  13       83.41      110.51     12.67 o 
  -3  -1  13      191.85      201.59     22.84 o 
  -2  -1  13     1066.80     1089.19     53.75 o 
  -1  -1  13      729.87      788.94     26.14 o 
   0  -1  13      196.17      195.36     14.72 o 
   1  -1  13       33.79       18.73      8.79 o 
   2  -1  13      900.46      889.84     30.67 o 
   3  -1  13      371.71      343.64     31.96 o 
  -6   0  13     1515.05     1568.12     69.73 o 
  -5   0  13      195.38      210.71     14.81 o 
  -4   0  13      146.08      144.41     14.00 o 
  -3   0  13     2555.09     2762.69     84.90 o 
  -2   0  13     1079.94     1106.51     30.54 o 
  -1   0  13        0.94       -2.67      7.58 o 
   0   0  13      214.90      235.92     34.95 o 
   1   0  13      731.70      758.57     26.96 o 
   2   0  13      293.23      278.93     18.37 o 
   3   0  13        1.64       12.59     18.56 o 
  -6   1  13       98.03      114.60     13.34 o 
  -5   1  13       61.85       74.01     14.77 o 
  -4   1  13      389.09      388.80     18.63 o 
  -3   1  13     1121.37     1182.54     31.84 o 
  -2   1  13      139.71      153.87     14.57 o 
  -1   1  13      817.02      794.02     27.38 o 
   0   1  13      441.88      468.24     21.86 o 
   1   1  13      235.83      275.05     19.29 o 
   2   1  13       25.67        8.07     19.37 o 
  -7   2  13      104.51      112.02     16.79 o 
  -6   2  13       41.85       51.93     13.07 o 
  -5   2  13      440.59      451.37     20.12 o 
  -4   2  13      671.62      746.04     46.16 o 
  -3   2  13       50.35       62.59     10.38 o 
  -2   2  13      841.34      849.39     45.84 o 
  -1   2  13     1124.91     1182.48     54.80 o 
   0   2  13      247.70      269.04     18.37 o 
   1   2  13       48.14       61.33     12.27 o 
  -7   3  13      210.80      225.97     19.85 o 
  -6   3  13      153.65      189.49     17.11 o 
  -5   3  13      373.25      349.74     22.27 o 
  -4   3  13       46.12       46.47     15.09 o 
  -3   3  13      569.60      639.59     25.02 o 
  -2   3  13      552.37      581.28     24.40 o 
  -1   3  13      286.26      297.38     18.69 o 
   0   3  13       58.88       63.31     11.50 o 
  -6   4  13      287.77      315.72     21.63 o 
  -5   4  13       67.99       51.33     12.75 o 
  -4   4  13      708.40      763.24     27.64 o 
  -3   4  13     1009.71     1103.56     33.58 o 
  -2   4  13       43.24       53.23     11.01 o 
  -6   5  13      134.00      146.40     18.72 o 
  -5   5  13      642.54      717.14     32.60 o 
  -4   5  13      572.25      604.80     30.83 o 
  -3  -4  14      673.61      617.55     31.15 o 
   2  -4  14      578.96      610.77     31.31 o 
   1  -3  14      726.97      668.72     30.67 o 
  -4  -2  14      714.58      775.32     27.20 o 
  -3  -2  14      256.44      364.14     37.29 o 
  -2  -2  14       87.96       91.52     24.53 o 
   0  -2  14     1624.04     1691.73     49.39 o 
   1  -2  14       75.08       72.15     14.04 o 
  -5  -1  14      624.43      663.07     31.96 o 
  -4  -1  14       60.09       67.71     11.66 o 
  -3  -1  14      806.60      863.06     49.55 o 
  -2  -1  14     1163.69     1487.71     65.86 o 
  -1  -1  14      436.34      406.91     37.29 o 
   0  -1  14       61.34       84.24     15.33 o 
   1  -1  14      255.43      262.53     18.04 o 
  -4   0  14      465.34      429.67     37.45 o 
  -3   0  14      743.35      818.02     50.52 o 
  -2   0  14      366.12      441.13     38.90 o 
  -1   0  14        4.28       22.85      9.46 o 
   0   0  14      492.31      506.07     23.21 o 
   1   0  14      680.54      818.19     50.36 o 
  -5   1  14      126.47      158.67     19.69 o 
  -3   1  14      274.08      330.57     36.96 o 
  -2   1  14      148.58      139.90     21.63 o 
  -1   1  14      527.00      591.64     32.20 o 
   0   1  14      353.35      392.87     42.29 o 
  -3   2  14      242.71      289.08     21.14 o 
  -2   2  14      304.05      288.28     22.27 o 
  -4   3  14      272.59      276.01     21.14 o 
  -3   3  14      270.72      331.86     23.73 o 
                                                 
